# Supplementary material for: Elevated expression of HIGD1A drives hepatocellular carcinoma progression by regulating polyamine metabolism through c-Myc–ODC1 nexus
Source: Cancer Metab. 2024 Feb 23;12:7. doi: 10.1186/s40170-024-00334-6 (PMC10893642; doi:10.1186/s40170-024-00334-6)
Supplement: Supplementary file 2 — Supplementary Material 2. [file 40170_2024_334_MOESM2_ESM.xls]

id	SH-ctrl-1_count	SH-ctrl-2_count	SH-ctrl-3_count	SH-HIGD1A-1_count	SH-HIGD1A-2_count	SH-HIGD1A-3_count	SH-ctrl-1_fpkm	SH-ctrl-2_fpkm	SH-ctrl-3_fpkm	SH-HIGD1A-1_fpkm	SH-HIGD1A-2_fpkm	SH-HIGD1A-3_fpkm	SH-C_mean	SH_mean	log2(fc)	PValue	FDR	Symbol	Description	KEGG_A_class	KEGG_B_class	Pathway	K_ID	GO Component	GO Function	GO Process
ENSG00000115758	6417	6429	7227	1103	1425	1315	115.48	123.38	114.28	23.84	23.17	22.43	117.7133333	23.14666667	-2.346401391	0	0	ODC1	ornithine decarboxylase 1 [Source:HGNC Symbol;Acc:HGNC:8109]	Metabolism;Metabolism;Metabolism	Global and overview maps;Metabolism of other amino acids;Amino acid metabolism	ko01100//Metabolic pathways;ko00480//Glutathione metabolism;ko00330//Arginine and proline metabolism	K01581;K01581;K01581	GO:0005575//cellular_component;GO:0005737//cytoplasm;GO:0005829//cytosol;GO:0048471//perinuclear region of cytoplasm	GO:0003824//catalytic activity;GO:0004586//ornithine decarboxylase activity;GO:0005515//protein binding;GO:0016829//lyase activity;GO:0016831//carboxy-lyase activity;GO:0042803//protein homodimerization activity	GO:0006521//regulation of cellular amino acid metabolic process;GO:0006595//polyamine metabolic process;GO:0006596//polyamine biosynthetic process;GO:0009446//putrescine biosynthetic process;GO:0009615//response to virus;GO:0033387//putrescine biosynthetic process from ornithine;GO:0042176//regulation of protein catabolic process
ENSG00000125844	5308	4764	5895	11081	13789	13271	64.95	61.42	62.21	155.38	147.23	143.54	62.86	148.7166667	1.242352162	0	0	RRBP1	ribosome binding protein 1 [Source:HGNC Symbol;Acc:HGNC:10448]	Genetic Information Processing	Folding, sorting and degradation	ko04141//Protein processing in endoplasmic reticulum	K14000	GO:0005783//endoplasmic reticulum;GO:0005789//endoplasmic reticulum membrane;GO:0005840//ribosome;GO:0016020//membrane;GO:0016021//integral component of membrane;GO:0030176//integral component of endoplasmic reticulum membrane	GO:0003723//RNA binding;GO:0038023//signaling receptor activity	GO:0001649//osteoblast differentiation;GO:0006412//translation;GO:0015031//protein transport
ENSG00000168092	3112	2937	3525	513	721	619	29.61	32.02	32.02	7.73	8.09	7.91	31.21666667	7.91	-1.980566894	0	0	PAFAH1B2	platelet activating factor acetylhydrolase 1b catalytic subunit 2 [Source:HGNC Symbol;Acc:HGNC:8575]	Metabolism;Metabolism	Global and overview maps;Lipid metabolism	ko01100//Metabolic pathways;ko00565//Ether lipid metabolism	K16795;K16795	GO:0001650//fibrillar center;GO:0005576//extracellular region;GO:0005730//nucleolus;GO:0005737//cytoplasm;GO:0005829//cytosol;GO:0005886//plasma membrane;GO:0008247//1-alkyl-2-acetylglycerophosphocholine esterase complex;GO:0034774//secretory granule lumen;GO:0070062//extracellular exosome;GO:1904813//ficolin-1-rich granule lumen	GO:0003847//1-alkyl-2-acetylglycerophosphocholine esterase activity;GO:0005515//protein binding;GO:0016787//hydrolase activity;GO:0042802//identical protein binding;GO:0042803//protein homodimerization activity;GO:0044877//protein-containing complex binding;GO:0046982//protein heterodimerization activity;GO:0047179//platelet-activating factor acetyltransferase activity	GO:0006629//lipid metabolic process;GO:0007283//spermatogenesis;GO:0007420//brain development;GO:0016042//lipid catabolic process;GO:0016239//positive regulation of macroautophagy;GO:0043312//neutrophil degranulation
ENSG00000168385	6683	5915	7632	14397	20701	19673	94.72	90.45	95.59	261.66	262.37	261.15	93.58666667	261.7266667	1.483686016	0	0	SEPTIN2	septin 2 [Source:HGNC Symbol;Acc:HGNC:7729]	Human Diseases;Human Diseases	Infectious diseases;Infectious diseases	ko05131//Shigellosis;ko05100//Bacterial invasion of epithelial cells	K16942;K16942	GO:0000145//exocyst;GO:0000775//chromosome, centromeric region;GO:0000776//kinetochore;GO:0000777//condensed chromosome kinetochore;GO:0005634//nucleus;GO:0005654//nucleoplasm;GO:0005694//chromosome;GO:0005737//cytoplasm;GO:0005819//spindle;GO:0005856//cytoskeleton;GO:0005886//plasma membrane;GO:0005929//cilium;GO:0005930//axoneme;GO:0005938//cell cortex;GO:0005940//septin ring;GO:0008021//synapt…	GO:0000166//nucleotide binding;GO:0003924//GTPase activity;GO:0005515//protein binding;GO:0005525//GTP binding;GO:0042802//identical protein binding;GO:0045296//cadherin binding;GO:0060090//molecular adaptor activity	GO:0007049//cell cycle;GO:0007224//smoothened signaling pathway;GO:0007283//spermatogenesis;GO:0017157//regulation of exocytosis;GO:0030154//cell differentiation;GO:0031175//neuron projection development;GO:0034613//cellular protein localization;GO:0051301//cell division;GO:0060271//cilium assembly;GO:0061640//cytoskeleton-dependent cytokinesis
ENSG00000165997	7073	6616	8212	2303	3082	3113	39.19	39.13	39.65	15.23	15.46	16.17	39.32333333	15.62	-1.331991167	1.02E-306	2.82E-303	ARL5B	ADP ribosylation factor like GTPase 5B [Source:HGNC Symbol;Acc:HGNC:23052]	-	-	-	-	GO:0005802//trans-Golgi network	GO:0000166//nucleotide binding;GO:0005515//protein binding;GO:0005525//GTP binding	GO:0006886//intracellular protein transport;GO:0016192//vesicle-mediated transport;GO:1903292//protein localization to Golgi membrane
ENSG00000181061	4777	4540	5743	162	262	173	129.15	130.81	137.75	5.57	6.45	4.56	132.57	5.526666667	-4.584200926	6.57E-261	1.30E-257	HIGD1A	HIG1 hypoxia inducible domain family member 1A [Source:HGNC Symbol;Acc:HGNC:29527]	-	-	-	-	GO:0005654//nucleoplasm;GO:0005739//mitochondrion;GO:0005743//mitochondrial inner membrane;GO:0016020//membrane;GO:0016021//integral component of membrane;GO:0031966//mitochondrial membrane;GO:0032991//protein-containing complex;GO:0070469//respiratory chain	-	GO:0043066//negative regulation of apoptotic process;GO:0055114//oxidation-reduction process;GO:0061418//regulation of transcription from RNA polymerase II promoter in response to hypoxia;GO:0097250//mitochondrial respiratory chain supercomplex assembly
ENSG00000151012	4488	4474	4974	1087	1222	1307	18.76	20.35	18.34	5.65	4.69	5.24	19.15	5.193333333	-1.882611659	5.31E-260	9.17E-257	SLC7A11	solute carrier family 7 member 11 [Source:HGNC Symbol;Acc:HGNC:11059]	Cellular Processes	Cell growth and death	ko04216//Ferroptosis	K13869	GO:0005791//rough endoplasmic reticulum;GO:0005856//cytoskeleton;GO:0005886//plasma membrane;GO:0009986//cell surface;GO:0016020//membrane;GO:0016021//integral component of membrane;GO:0031526//brush border membrane;GO:0043231//intracellular membrane-bounded organelle;GO:0045177//apical part of cell;GO:0097449//astrocyte projection	GO:0005515//protein binding;GO:0015179//L-amino acid transmembrane transporter activity;GO:0015327//cystine:glutamate antiporter activity;GO:0022857//transmembrane transporter activity	GO:0006749//glutathione metabolic process;GO:0006865//amino acid transport;GO:0006979//response to oxidative stress;GO:0007420//brain development;GO:0008542//visual learning;GO:0009636//response to toxic substance;GO:0014070//response to organic cyclic compound;GO:0021591//ventricular system development;GO:0021756//striatum development;GO:0030534//adult behavior;GO:0033029//regulation of neutroph…
ENSG00000182670	6313	5406	7207	11105	14965	14666	39.12	36.43	38.13	82.49	79.86	83.14	37.89333333	81.83	1.110685798	8.47E-244	1.30E-240	TTC3	tetratricopeptide repeat domain 3 [Source:HGNC Symbol;Acc:HGNC:12393]	-	-	-	-	GO:0005634//nucleus;GO:0005654//nucleoplasm;GO:0005730//nucleolus;GO:0005737//cytoplasm;GO:0005794//Golgi apparatus;GO:0005829//cytosol	GO:0004842//ubiquitin-protein transferase activity;GO:0005515//protein binding;GO:0016740//transferase activity;GO:0046872//metal ion binding	GO:0006511//ubiquitin-dependent protein catabolic process;GO:0016567//protein ubiquitination;GO:0070936//protein K48-linked ubiquitination
ENSG00000089597	4688	4151	5219	7960	10453	10324	50.03	46.42	47.74	99.67	99.04	101.55	48.06333333	100.0866667	1.058241182	3.52E-238	4.87E-235	GANAB	glucosidase II alpha subunit [Source:HGNC Symbol;Acc:HGNC:4138]	Metabolism;Genetic Information Processing;Metabolism	Global and overview maps;Folding, sorting and degradation;Glycan biosynthesis and metabolism	ko01100//Metabolic pathways;ko04141//Protein processing in endoplasmic reticulum;ko00510//N-Glycan biosynthesis	K05546;K05546;K05546	GO:0005783//endoplasmic reticulum;GO:0005788//endoplasmic reticulum lumen;GO:0005794//Golgi apparatus;GO:0016020//membrane;GO:0017177//glucosidase II complex;GO:0042470//melanosome;GO:0043231//intracellular membrane-bounded organelle;GO:0070062//extracellular exosome	GO:0003723//RNA binding;GO:0003824//catalytic activity;GO:0004553//hydrolase activity, hydrolyzing O-glycosyl compounds;GO:0005515//protein binding;GO:0016787//hydrolase activity;GO:0016798//hydrolase activity, acting on glycosyl bonds;GO:0030246//carbohydrate binding;GO:0033919//glucan 1,3-alpha-glucosidase activity;GO:0090599//alpha-glucosidase activity	GO:0005975//carbohydrate metabolic process;GO:0006457//protein folding;GO:0006491//N-glycan processing;GO:0008152//metabolic process
ENSG00000137801	6086	5615	7088	2044	2372	2313	31.43	30.57	31.51	12.44	11.08	11.18	31.17	11.56666667	-1.430184993	2.05E-234	2.57E-231	THBS1	thrombospondin 1 [Source:HGNC Symbol;Acc:HGNC:11785]	Environmental Information Processing;Human Diseases;Cellular Processes;Environmental Information Processing;Human Diseases;Cellular Processes;Human Diseases;Environmental Information Processing;Environmental Information Processing;Cellular Processes;Human Diseases;Human Diseases	Signal transduction;Infectious diseases;Transport and catabolism;Signal transduction;Cancers;Cellular community - eukaryotes;Cancers;Signal transduction;Signaling molecules and interaction;Cell growth and death;Infectious diseases;Cancers	ko04151//PI3K-Akt signaling pathway;ko05165//Human papillomavirus infection;ko04145//Phagosome;ko04015//Rap1 signaling pathway;ko05205//Proteoglycans in cancer;ko04510//Focal adhesion;ko05206//MicroRNAs in cancer;ko04350//TGF-beta signaling pathway;ko04512//ECM-receptor interaction;ko04115//p53 signaling pathway;ko05144//Malaria;ko05219//Bladder cancer	K16857;K16857;K16857;K16857;K16857;K16857;K16857;K16857;K16857;K16857;K16857;K16857	GO:0005576//extracellular region;GO:0005577//fibrinogen complex;GO:0005615//extracellular space;GO:0005737//cytoplasm;GO:0005783//endoplasmic reticulum;GO:0005788//endoplasmic reticulum lumen;GO:0009897//external side of plasma membrane;GO:0009986//cell surface;GO:0016529//sarcoplasmic reticulum;GO:0030141//secretory granule;GO:0031012//extracellular matrix;GO:0031091//platelet alpha granule;GO:0…	GO:0001786//phosphatidylserine binding;GO:0001968//fibronectin binding;GO:0005178//integrin binding;GO:0005201//extracellular matrix structural constituent;GO:0005509//calcium ion binding;GO:0005515//protein binding;GO:0008201//heparin binding;GO:0017134//fibroblast growth factor binding;GO:0030169//low-density lipoprotein particle binding;GO:0042802//identical protein binding;GO:0043236//laminin…	GO:0000187//activation of MAPK activity;GO:0001666//response to hypoxia;GO:0001937//negative regulation of endothelial cell proliferation;GO:0001953//negative regulation of cell-matrix adhesion;GO:0002040//sprouting angiogenesis;GO:0002544//chronic inflammatory response;GO:0002576//platelet degranulation;GO:0002581//negative regulation of antigen processing and presentation of peptide or polysacc…
ENSG00000170017	5513	5307	6555	2074	2531	2521	52.4	53.02	55.08	22.31	20.92	21.77	53.5	21.66666667	-1.304061674	1.04E-217	1.11E-214	ALCAM	activated leukocyte cell adhesion molecule [Source:HGNC Symbol;Acc:HGNC:400]	Environmental Information Processing	Signaling molecules and interaction	ko04514//Cell adhesion molecules (CAMs)	K06547	GO:0001772//immunological synapse;GO:0005576//extracellular region;GO:0005886//plasma membrane;GO:0005887//integral component of plasma membrane;GO:0005925//focal adhesion;GO:0009897//external side of plasma membrane;GO:0016020//membrane;GO:0016021//integral component of membrane;GO:0030424//axon;GO:0030425//dendrite;GO:0031226//intrinsic component of plasma membrane;GO:0042101//T cell receptor c…	GO:0005102//signaling receptor binding;GO:0005515//protein binding;GO:0042802//identical protein binding	GO:0002250//adaptive immune response;GO:0002376//immune system process;GO:0007155//cell adhesion;GO:0007157//heterophilic cell-cell adhesion via plasma membrane cell adhesion molecules;GO:0007165//signal transduction;GO:0007411//axon guidance;GO:0008045//motor neuron axon guidance;GO:0031290//retinal ganglion cell axon guidance;GO:0048846//axon extension involved in axon guidance;GO:1990138//neur…
ENSG00000115762	2841	2511	3217	5491	8041	7401	29.83	28.46	30.37	69.43	77.43	73.16	29.55333333	73.34	1.311279404	1.21E-211	1.20E-208	PLEKHB2	pleckstrin homology domain containing B2 [Source:HGNC Symbol;Acc:HGNC:19236]	-	-	-	-	GO:0005768//endosome;GO:0016020//membrane;GO:0016021//integral component of membrane;GO:0055038//recycling endosome membrane	GO:0005515//protein binding;GO:0005547//phosphatidylinositol-3,4,5-trisphosphate binding	GO:0045595//regulation of cell differentiation
ENSG00000180628	6632	6083	7673	2696	3390	3298	37	36.22	37.3	17.92	17.08	17.22	36.84	17.40666667	-1.081633104	1.21E-210	1.11E-207	PCGF5	polycomb group ring finger 5 [Source:HGNC Symbol;Acc:HGNC:28264]	Cellular Processes	Cellular community - eukaryotes	ko04550//Signaling pathways regulating pluripotency of stem cells	K11489	GO:0000805//X chromosome;GO:0005634//nucleus;GO:0005654//nucleoplasm;GO:0005794//Golgi apparatus;GO:0005813//centrosome;GO:0031519//PcG protein complex;GO:0035102//PRC1 complex	GO:0005515//protein binding;GO:0046872//metal ion binding	GO:0006357//regulation of transcription by RNA polymerase II;GO:0036353//histone H2A-K119 monoubiquitination;GO:0045944//positive regulation of transcription by RNA polymerase II;GO:0060819//inactivation of X chromosome by genetic imprinting
ENSG00000108932	3522	3447	3855	903	1318	1221	40.11	42.55	38.68	12.12	14.1	12.86	40.44666667	13.02666667	-1.634552844	5.04E-204	3.87E-201	SLC16A6	solute carrier family 16 member 6 [Source:HGNC Symbol;Acc:HGNC:10927]	-	-	-	-	GO:0005886//plasma membrane;GO:0005887//integral component of plasma membrane;GO:0016020//membrane;GO:0016021//integral component of membrane	GO:0005515//protein binding;GO:0008028//monocarboxylic acid transmembrane transporter activity;GO:0015293//symporter activity;GO:0022857//transmembrane transporter activity	GO:0015718//monocarboxylic acid transport;GO:0055085//transmembrane transport
ENSG00000112697	4175	3758	4666	1323	1601	1476	39.42	36.92	38.05	15.77	14.4	13.16	38.13	14.44333333	-1.400522795	2.22E-203	1.62E-200	TMEM30A	transmembrane protein 30A [Source:HGNC Symbol;Acc:HGNC:16667]	-	-	-	-	GO:0005783//endoplasmic reticulum;GO:0005794//Golgi apparatus;GO:0005886//plasma membrane;GO:0016020//membrane;GO:0016021//integral component of membrane;GO:0016324//apical plasma membrane;GO:0030658//transport vesicle membrane;GO:0031410//cytoplasmic vesicle;GO:0035577//azurophil granule membrane;GO:0035579//specific granule membrane;GO:1990531//phospholipid-translocating ATPase complex	GO:0005515//protein binding;GO:0015247//aminophospholipid transmembrane transporter activity	GO:0006855//drug transmembrane transport;GO:0006869//lipid transport;GO:0010976//positive regulation of neuron projection development;GO:0015914//phospholipid transport;GO:0015917//aminophospholipid transport;GO:0036010//protein localization to endosome;GO:0043312//neutrophil degranulation;GO:0045332//phospholipid translocation;GO:0061092//positive regulation of phospholipid translocation;GO:0070…
ENSG00000137492	1749	1690	1989	385	440	459	21.81	21.96	21.52	5.5	4.9	5.19	21.76333333	5.196666667	-2.066241113	1.08E-177	5.98E-175	THAP12	THAP domain containing 12 [Source:HGNC Symbol;Acc:HGNC:9440]	-	-	-	-	GO:0005634//nucleus	GO:0003676//nucleic acid binding;GO:0003677//DNA binding;GO:0005515//protein binding;GO:0046872//metal ion binding;GO:0046983//protein dimerization activity	GO:0007165//signal transduction;GO:0008285//negative regulation of cell proliferation
ENSG00000169213	1216	982	1241	2870	4356	3934	3.78	3.26	3.36	10.65	12.26	11.46	3.466666667	11.45666667	1.724566323	1.82E-173	9.31E-171	RAB3B	RAB3B, member RAS oncogene family [Source:HGNC Symbol;Acc:HGNC:9778]	-	-	-	-	GO:0005737//cytoplasm;GO:0005768//endosome;GO:0005794//Golgi apparatus;GO:0005829//cytosol;GO:0005886//plasma membrane;GO:0008021//synaptic vesicle;GO:0016020//membrane;GO:0031982//vesicle;GO:0048471//perinuclear region of cytoplasm;GO:0070062//extracellular exosome;GO:0098691//dopaminergic synapse;GO:0098993//anchored component of synaptic vesicle membrane	GO:0000166//nucleotide binding;GO:0003924//GTPase activity;GO:0005515//protein binding;GO:0005525//GTP binding;GO:0019003//GDP binding;GO:0031489//myosin V binding	GO:0006904//vesicle docking involved in exocytosis;GO:0009306//protein secretion;GO:0015031//protein transport;GO:0017157//regulation of exocytosis;GO:0019882//antigen processing and presentation;GO:0051586//positive regulation of dopamine uptake involved in synaptic transmission;GO:0072659//protein localization to plasma membrane;GO:0097494//regulation of vesicle size;GO:0098693//regulation of s…
ENSG00000152332	2981	2926	3483	967	1311	1290	14.27	14.89	14.44	5.48	5.7	5.74	14.53333333	5.64	-1.365598567	4.87E-166	2.40E-163	UHMK1	U2AF homology motif kinase 1 [Source:HGNC Symbol;Acc:HGNC:19683]	-	-	-	-	GO:0005634//nucleus;GO:0005654//nucleoplasm;GO:0005794//Golgi apparatus;GO:0030424//axon;GO:0030496//midbody;GO:0032839//dendrite cytoplasm;GO:0071598//neuronal ribonucleoprotein granule	GO:0000166//nucleotide binding;GO:0003676//nucleic acid binding;GO:0003723//RNA binding;GO:0004672//protein kinase activity;GO:0004674//protein serine/threonine kinase activity;GO:0005515//protein binding;GO:0005524//ATP binding;GO:0016301//kinase activity;GO:0016740//transferase activity;GO:0043021//ribonucleoprotein complex binding	GO:0006468//protein phosphorylation;GO:0007050//cell cycle arrest;GO:0016310//phosphorylation;GO:0018105//peptidyl-serine phosphorylation;GO:0031175//neuron projection development;GO:0045948//positive regulation of translational initiation;GO:0046777//protein autophosphorylation;GO:0046825//regulation of protein export from nucleus
ENSG00000132031	4982	4874	5531	8618	12814	11540	77.74	81.47	75.23	160.08	180.64	168.44	78.14666667	169.72	1.118900342	5.29E-162	2.52E-159	MATN3	matrilin 3 [Source:HGNC Symbol;Acc:HGNC:6909]	-	-	-	-	GO:0005576//extracellular region;GO:0005788//endoplasmic reticulum lumen;GO:0031012//extracellular matrix;GO:0062023//collagen-containing extracellular matrix	GO:0005201//extracellular matrix structural constituent;GO:0005509//calcium ion binding;GO:0005515//protein binding	GO:0001501//skeletal system development;GO:0030198//extracellular matrix organization;GO:0043687//post-translational protein modification;GO:0044267//cellular protein metabolic process;GO:0051216//cartilage development
ENSG00000088367	2522	2281	2915	4250	5706	5490	35.99	31.95	36.15	76	78.13	77.21	34.69666667	77.11333333	1.152183263	8.39E-159	3.62E-156	EPB41L1	erythrocyte membrane protein band 4.1 like 1 [Source:HGNC Symbol;Acc:HGNC:3378]	-	-	-	-	GO:0005737//cytoplasm;GO:0005829//cytosol;GO:0005856//cytoskeleton;GO:0005886//plasma membrane	GO:0003779//actin binding;GO:0005198//structural molecule activity;GO:0005515//protein binding;GO:0008092//cytoskeletal protein binding	GO:0030866//cortical actin cytoskeleton organization;GO:0031032//actomyosin structure organization
ENSG00000130164	2986	2743	3408	4888	7024	6498	23.7	23.56	23.61	46.05	50.73	48.06	23.62333333	48.28	1.031213128	4.08E-151	1.66E-148	LDLR	low density lipoprotein receptor [Source:HGNC Symbol;Acc:HGNC:6547]	Cellular Processes;Human Diseases;Human Diseases;Human Diseases;Organismal Systems;Organismal Systems;Organismal Systems;Organismal Systems;Organismal Systems	Transport and catabolism;Infectious diseases;Endocrine and metabolic diseases;Infectious diseases;Endocrine system;Digestive system;Endocrine system;Endocrine system;Digestive system	ko04144//Endocytosis;ko05160//Hepatitis C;ko04934//Cushing syndrome;ko05145//Toxoplasmosis;ko04925//Aldosterone synthesis and secretion;ko04976//Bile secretion;ko04927//Cortisol synthesis and secretion;ko04913//Ovarian Steroidogenesis;ko04979//Cholesterol metabolism	K12473;K12473;K12473;K12473;K12473;K12473;K12473;K12473;K12473	GO:0005764//lysosome;GO:0005768//endosome;GO:0005769//early endosome;GO:0005770//late endosome;GO:0005794//Golgi apparatus;GO:0005886//plasma membrane;GO:0005887//integral component of plasma membrane;GO:0005905//clathrin-coated pit;GO:0009897//external side of plasma membrane;GO:0009986//cell surface;GO:0010008//endosome membrane;GO:0016020//membrane;GO:0016021//integral component of membrane;GO…	GO:0001540//amyloid-beta binding;GO:0001618//virus receptor activity;GO:0002020//protease binding;GO:0005041//low-density lipoprotein particle receptor activity;GO:0005509//calcium ion binding;GO:0005515//protein binding;GO:0030169//low-density lipoprotein particle binding;GO:0030229//very-low-density lipoprotein particle receptor activity;GO:0032050//clathrin heavy chain binding;GO:0042802//iden…	GO:0006629//lipid metabolic process;GO:0006869//lipid transport;GO:0006897//endocytosis;GO:0006898//receptor-mediated endocytosis;GO:0006909//phagocytosis;GO:0007616//long-term memory;GO:0008202//steroid metabolic process;GO:0008203//cholesterol metabolic process;GO:0010628//positive regulation of gene expression;GO:0010629//negative regulation of gene expression;GO:0010867//positive regulation o…
ENSG00000011260	2476	2350	2975	773	1034	1044	52.82	55.32	54.9	19.97	20.7	20.72	54.34666667	20.46333333	-1.409150382	1.40E-149	5.37E-147	UTP18	UTP18 small subunit processome component [Source:HGNC Symbol;Acc:HGNC:24274]	Genetic Information Processing	Translation	ko03008//Ribosome biogenesis in eukaryotes	K14553	GO:0005634//nucleus;GO:0005654//nucleoplasm;GO:0005730//nucleolus;GO:0016020//membrane;GO:0016021//integral component of membrane;GO:0031965//nuclear membrane;GO:0032040//small-subunit processome;GO:0034388//Pwp2p-containing subcomplex of 90S preribosome	GO:0003723//RNA binding;GO:0005515//protein binding	GO:0006364//rRNA processing
ENSG00000186910	1618	1445	1905	3460	4324	3985	43.25	41.24	44.38	110.37	104.69	99.86	42.95666667	104.9733333	1.289068929	1.24E-147	4.65E-145	SERPINA11	serpin family A member 11 [Source:HGNC Symbol;Acc:HGNC:19193]	-	-	-	-	GO:0005576//extracellular region;GO:0005615//extracellular space	GO:0004867//serine-type endopeptidase inhibitor activity;GO:0030414//peptidase inhibitor activity	GO:0010466//negative regulation of peptidase activity;GO:0010951//negative regulation of endopeptidase activity
ENSG00000157557	4933	4379	5795	2003	2494	2390	70.56	66.59	72.48	34.68	32.95	32.87	69.87666667	33.5	-1.060649693	2.09E-145	7.60E-143	ETS2	ETS proto-oncogene 2, transcription factor [Source:HGNC Symbol;Acc:HGNC:3489]	Environmental Information Processing;Human Diseases	Signal transduction;Infectious diseases	ko04014//Ras signaling pathway;ko05166//HTLV-I infection	K21932;K21932	GO:0000785//chromatin;GO:0005634//nucleus;GO:0005654//nucleoplasm;GO:0005829//cytosol;GO:0005886//plasma membrane;GO:0042025//host cell nucleus	GO:0000977//RNA polymerase II regulatory region sequence-specific DNA binding;GO:0000978//RNA polymerase II proximal promoter sequence-specific DNA binding;GO:0000981//DNA-binding transcription factor activity, RNA polymerase II-specific;GO:0001227//DNA-binding transcription repressor activity, RNA polymerase II-specific;GO:0003677//DNA binding;GO:0003700//DNA-binding transcription factor activit…	GO:0000122//negative regulation of transcription by RNA polymerase II;GO:0001501//skeletal system development;GO:0001712//ectodermal cell fate commitment;GO:0006355//regulation of transcription, DNA-templated;GO:0006357//regulation of transcription by RNA polymerase II;GO:0007498//mesoderm development;GO:0030154//cell differentiation;GO:0045893//positive regulation of transcription, DNA-templated…
ENSG00000139645	1392	1185	1560	2745	3625	3392	6.37	5.79	6.22	14.99	15.02	14.55	6.126666667	14.85333333	1.277612466	7.08E-143	2.45E-140	ANKRD52	ankyrin repeat domain 52 [Source:HGNC Symbol;Acc:HGNC:26614]	-	-	-	-	-	GO:0005515//protein binding	-
ENSG00000102931	509	418	579	1418	1893	1802	10.35	9.04	10.23	34.36	34.69	34.26	9.873333333	34.43666667	1.802336362	1.44E-141	4.84E-139	ARL2BP	ADP ribosylation factor like GTPase 2 binding protein [Source:HGNC Symbol;Acc:HGNC:17146]	-	-	-	-	GO:0005634//nucleus;GO:0005737//cytoplasm;GO:0005739//mitochondrion;GO:0005758//mitochondrial intermembrane space;GO:0005759//mitochondrial matrix;GO:0005813//centrosome;GO:0005815//microtubule organizing center;GO:0005819//spindle;GO:0005829//cytosol;GO:0005856//cytoskeleton;GO:0005929//cilium;GO:0030496//midbody;GO:0042995//cell projection	GO:0003713//transcription coactivator activity;GO:0005515//protein binding;GO:0030695//GTPase regulator activity	GO:0007165//signal transduction;GO:0042531//positive regulation of tyrosine phosphorylation of STAT protein;GO:0045893//positive regulation of transcription, DNA-templated;GO:0050790//regulation of catalytic activity;GO:0050796//regulation of insulin secretion;GO:0051457//maintenance of protein location in nucleus
ENSG00000168078	1110	1040	1213	179	243	248	24.18	24.26	23.26	4.69	4.91	5.09	23.9	4.896666667	-2.287138723	3.75E-139	1.23E-136	PBK	PDZ binding kinase [Source:HGNC Symbol;Acc:HGNC:18282]	-	-	-	-	GO:0005634//nucleus	GO:0000166//nucleotide binding;GO:0004672//protein kinase activity;GO:0004674//protein serine/threonine kinase activity;GO:0004708//MAP kinase kinase activity;GO:0005515//protein binding;GO:0005524//ATP binding;GO:0016301//kinase activity;GO:0016740//transferase activity	GO:0000165//MAPK cascade;GO:0000187//activation of MAPK activity;GO:0000278//mitotic cell cycle;GO:0001933//negative regulation of protein phosphorylation;GO:0006468//protein phosphorylation;GO:0016310//phosphorylation;GO:0032435//negative regulation of proteasomal ubiquitin-dependent protein catabolic process;GO:0032873//negative regulation of stress-activated MAPK cascade;GO:0034644//cellular r…
ENSG00000165526	401	353	398	1230	1593	1528	7.25	6.71	5.88	28.59	25.83	23.69	6.613333333	26.03666667	1.977095235	2.99E-137	9.60E-135	RPUSD4	RNA pseudouridine synthase D4 [Source:HGNC Symbol;Acc:HGNC:25898]	-	-	-	-	GO:0005654//nucleoplasm;GO:0005739//mitochondrion;GO:0005759//mitochondrial matrix	GO:0003723//RNA binding;GO:0005515//protein binding;GO:0009982//pseudouridine synthase activity;GO:0016853//isomerase activity	GO:0000455//enzyme-directed rRNA pseudouridine synthesis;GO:0001522//pseudouridine synthesis;GO:0008033//tRNA processing;GO:0009451//RNA modification;GO:0070131//positive regulation of mitochondrial translation
ENSG00000167635	3520	3136	4088	1311	1791	1585	41.44	39.36	42.03	18.36	19.06	17.48	40.94333333	18.3	-1.161784913	5.80E-130	1.78E-127	ZNF146	zinc finger protein 146 [Source:HGNC Symbol;Acc:HGNC:12931]	-	-	-	-	GO:0005634//nucleus;GO:0005730//nucleolus;GO:0005829//cytosol	GO:0000978//RNA polymerase II proximal promoter sequence-specific DNA binding;GO:0000981//DNA-binding transcription factor activity, RNA polymerase II-specific;GO:0003677//DNA binding;GO:0005515//protein binding;GO:0008201//heparin binding;GO:0008270//zinc ion binding;GO:0046872//metal ion binding	GO:0006355//regulation of transcription, DNA-templated;GO:0006357//regulation of transcription by RNA polymerase II
ENSG00000100697	3829	3833	4294	1512	1921	1942	16.39	16.72	15.82	8.03	7.53	7.93	16.31	7.83	-1.058672569	2.30E-124	6.61E-122	DICER1	dicer 1, ribonuclease III [Source:HGNC Symbol;Acc:HGNC:17098]	Human Diseases	Cancers	ko05206//MicroRNAs in cancer	K11592	GO:0005634//nucleus;GO:0005737//cytoplasm;GO:0005793//endoplasmic reticulum-Golgi intermediate compartment;GO:0005829//cytosol;GO:0016442//RISC complex;GO:0030424//axon;GO:0030425//dendrite;GO:0030426//growth cone;GO:0033167//ARC complex;GO:0048471//perinuclear region of cytoplasm;GO:0070062//extracellular exosome;GO:0070578//RISC-loading complex	GO:0000166//nucleotide binding;GO:0003677//DNA binding;GO:0003723//RNA binding;GO:0003725//double-stranded RNA binding;GO:0004386//helicase activity;GO:0004518//nuclease activity;GO:0004519//endonuclease activity;GO:0004521//endoribonuclease activity;GO:0004525//ribonuclease III activity;GO:0004530//deoxyribonuclease I activity;GO:0005515//protein binding;GO:0005524//ATP binding;GO:0016787//hydro…	GO:0000122//negative regulation of transcription by RNA polymerase II;GO:0006309//apoptotic DNA fragmentation;GO:0006396//RNA processing;GO:0010586//miRNA metabolic process;GO:0010626//negative regulation of Schwann cell proliferation;GO:0010629//negative regulation of gene expression;GO:0014040//positive regulation of Schwann cell differentiation;GO:0021675//nerve development;GO:0030422//product…
ENSG00000149084	1438	1394	1553	301	460	404	24.72	27.14	23.07	7.59	8.03	8.02	24.97666667	7.88	-1.664313416	3.32E-124	8.99E-122	HSD17B12	hydroxysteroid 17-beta dehydrogenase 12 [Source:HGNC Symbol;Acc:HGNC:18646]	Metabolism;Metabolism;Metabolism;Metabolism;Metabolism	Global and overview maps;Lipid metabolism;Global and overview maps;Lipid metabolism;Lipid metabolism	ko01100//Metabolic pathways;ko00140//Steroid hormone biosynthesis;ko01212//Fatty acid metabolism;ko00062//Fatty acid elongation;ko01040//Biosynthesis of unsaturated fatty acids	K10251;K10251;K10251;K10251;K10251	GO:0005783//endoplasmic reticulum;GO:0005789//endoplasmic reticulum membrane;GO:0009923//fatty acid elongase complex;GO:0016020//membrane;GO:0016021//integral component of membrane;GO:0031012//extracellular matrix	GO:0001968//fibronectin binding;GO:0004303//estradiol 17-beta-dehydrogenase activity;GO:0005515//protein binding;GO:0005518//collagen binding;GO:0008201//heparin binding;GO:0016491//oxidoreductase activity;GO:0050062//long-chain-fatty-acyl-CoA reductase activity;GO:0102339//3-oxo-arachidoyl-CoA reductase activity;GO:0102340//3-oxo-behenoyl-CoA reductase activity;GO:0102341//3-oxo-lignoceroyl-CoA …	GO:0006629//lipid metabolic process;GO:0006633//fatty acid biosynthetic process;GO:0006694//steroid biosynthetic process;GO:0006703//estrogen biosynthetic process;GO:0010811//positive regulation of cell-substrate adhesion;GO:0030198//extracellular matrix organization;GO:0035338//long-chain fatty-acyl-CoA biosynthetic process;GO:0055114//oxidation-reduction process
ENSG00000162817	745	630	852	1803	2315	2088	10.24	9.24	10.2	29.56	28.81	26.89	9.893333333	28.42	1.522377963	8.76E-120	2.33E-117	C1orf115	chromosome 1 open reading frame 115 [Source:HGNC Symbol;Acc:HGNC:25873]	-	-	-	-	GO:0016020//membrane;GO:0016021//integral component of membrane;GO:0097731//9+0 non-motile cilium	-	-
ENSG00000102934	1257	1202	1542	2466	3158	3153	32.86	33.38	34.77	77.46	74.59	77.02	33.67	76.35666667	1.181290402	2.40E-117	6.25E-115	PLLP	plasmolipin [Source:HGNC Symbol;Acc:HGNC:18553]	-	-	-	-	GO:0016020//membrane;GO:0016021//integral component of membrane;GO:0043218//compact myelin;GO:0045121//membrane raft	GO:0005515//protein binding;GO:0019911//structural constituent of myelin sheath	GO:0006811//ion transport;GO:0009611//response to wounding;GO:0042552//myelination
ENSG00000142892	1090	1069	1216	231	316	294	15.04	16.48	15.02	4.57	4.54	3.73	15.51333333	4.28	-1.857826008	1.52E-114	3.85E-112	PIGK	phosphatidylinositol glycan anchor biosynthesis class K [Source:HGNC Symbol;Acc:HGNC:8965]	Metabolism;Metabolism	Global and overview maps;Glycan biosynthesis and metabolism	ko01100//Metabolic pathways;ko00563//Glycosylphosphatidylinositol(GPI)-anchor biosynthesis	K05290;K05290	GO:0005783//endoplasmic reticulum;GO:0005789//endoplasmic reticulum membrane;GO:0016020//membrane;GO:0016021//integral component of membrane;GO:0042765//GPI-anchor transamidase complex	GO:0003756//protein disulfide isomerase activity;GO:0003923//GPI-anchor transamidase activity;GO:0005515//protein binding;GO:0008233//peptidase activity;GO:0008234//cysteine-type peptidase activity;GO:0016787//hydrolase activity;GO:0034235//GPI anchor binding	GO:0006506//GPI anchor biosynthetic process;GO:0006508//proteolysis;GO:0016255//attachment of GPI anchor to protein;GO:0018215//protein phosphopantetheinylation;GO:0034394//protein localization to cell surface
ENSG00000150768	2271	2226	2688	849	1032	973	28.97	28.9	29.42	14.2	13.03	12.43	29.09666667	13.22	-1.13813171	3.86E-114	9.52E-112	DLAT	dihydrolipoamide S-acetyltransferase [Source:HGNC Symbol;Acc:HGNC:2896]	Metabolism;Metabolism;Metabolism;Metabolism;Metabolism	Global and overview maps;Global and overview maps;Carbohydrate metabolism;Carbohydrate metabolism;Carbohydrate metabolism	ko01100//Metabolic pathways;ko01200//Carbon metabolism;ko00010//Glycolysis / Gluconeogenesis;ko00620//Pyruvate metabolism;ko00020//Citrate cycle (TCA cycle)	K00627;K00627;K00627;K00627;K00627	GO:0005739//mitochondrion;GO:0005759//mitochondrial matrix;GO:0005967//mitochondrial pyruvate dehydrogenase complex;GO:0043231//intracellular membrane-bounded organelle;GO:0045254//pyruvate dehydrogenase complex	GO:0004742//dihydrolipoyllysine-residue acetyltransferase activity;GO:0005515//protein binding;GO:0016740//transferase activity;GO:0016746//transferase activity, transferring acyl groups;GO:0030523//dihydrolipoamide S-acyltransferase activity;GO:0034604//pyruvate dehydrogenase (NAD+) activity;GO:0042802//identical protein binding	GO:0005975//carbohydrate metabolic process;GO:0006006//glucose metabolic process;GO:0006086//acetyl-CoA biosynthetic process from pyruvate;GO:0006090//pyruvate metabolic process;GO:0006099//tricarboxylic acid cycle;GO:0018215//protein phosphopantetheinylation;GO:0030431//sleep
ENSG00000082269	2579	2386	2954	989	1327	1236	21.04	20.47	20.76	9.6	9.39	8.91	20.75666667	9.3	-1.158272157	2.33E-111	5.54E-109	FAM135A	family with sequence similarity 135 member A [Source:HGNC Symbol;Acc:HGNC:21084]	-	-	-	-	-	-	GO:0044255//cellular lipid metabolic process
ENSG00000168209	1928	1834	2279	724	921	890	46.34	46.88	47.23	20.75	19.4	19.97	46.81666667	20.04	-1.22413971	2.56E-98	4.98E-96	DDIT4	DNA damage inducible transcript 4 [Source:HGNC Symbol;Acc:HGNC:24944]	Environmental Information Processing;Human Diseases;Environmental Information Processing;Cellular Processes	Signal transduction;Cancers;Signal transduction;Transport and catabolism	ko04151//PI3K-Akt signaling pathway;ko05206//MicroRNAs in cancer;ko04150//mTOR signaling pathway;ko04140//Autophagy - animal	K08270;K08270;K08270;K08270	GO:0005737//cytoplasm;GO:0005739//mitochondrion;GO:0005829//cytosol	GO:0005515//protein binding;GO:0071889//14-3-3 protein binding	GO:0001666//response to hypoxia;GO:0001764//neuron migration;GO:0006915//apoptotic process;GO:0007420//brain development;GO:0009968//negative regulation of signal transduction;GO:0010801//negative regulation of peptidyl-threonine phosphorylation;GO:0030182//neuron differentiation;GO:0032006//regulation of TOR signaling;GO:0032007//negative regulation of TOR signaling;GO:0032984//protein-containin…
ENSG00000108510	2799	2661	3119	1139	1315	1362	12.94	11.37	11.93	6.27	5.43	6.31	12.08	6.003333333	-1.008784774	1.45E-96	2.63E-94	MED13	mediator complex subunit 13 [Source:HGNC Symbol;Acc:HGNC:22474]	Organismal Systems	Endocrine system	ko04919//Thyroid hormone signaling pathway	K15164	GO:0005634//nucleus;GO:0005654//nucleoplasm;GO:0016020//membrane;GO:0016592//mediator complex	GO:0003712//transcription coregulator activity;GO:0003713//transcription coactivator activity;GO:0030374//nuclear receptor transcription coactivator activity;GO:0042809//vitamin D receptor binding;GO:0046966//thyroid hormone receptor binding	GO:0006357//regulation of transcription by RNA polymerase II;GO:0006367//transcription initiation from RNA polymerase II promoter;GO:0045893//positive regulation of transcription, DNA-templated;GO:0045944//positive regulation of transcription by RNA polymerase II;GO:0060261//positive regulation of transcription initiation from RNA polymerase II promoter
ENSG00000172239	1030	946	1264	1922	2606	2533	23.66	22.95	22.33	52.95	54.19	53.33	22.98	53.49	1.218890406	3.33E-94	5.75E-92	PAIP1	poly(A) binding protein interacting protein 1 [Source:HGNC Symbol;Acc:HGNC:16945]	Genetic Information Processing	Translation	ko03013//RNA transport	K14322	GO:0005737//cytoplasm;GO:0005829//cytosol	GO:0003723//RNA binding;GO:0005515//protein binding;GO:0008494//translation activator activity	GO:0006413//translational initiation;GO:0006417//regulation of translation;GO:0006446//regulation of translational initiation;GO:0045727//positive regulation of translation;GO:0048255//mRNA stabilization
ENSG00000144118	756	670	829	1495	2040	1861	14.08	13.34	14.06	34.01	35.23	32.94	13.82666667	34.06	1.300625042	2.48E-92	4.09E-90	RALB	RAS like proto-oncogene B [Source:HGNC Symbol;Acc:HGNC:9840]	Human Diseases;Environmental Information Processing;Environmental Information Processing;Environmental Information Processing;Human Diseases;Human Diseases	Cancers;Signal transduction;Signal transduction;Signal transduction;Cancers;Cancers	ko05200//Pathways in cancer;ko04014//Ras signaling pathway;ko04072//Phospholipase D signaling pathway;ko04015//Rap1 signaling pathway;ko05210//Colorectal cancer;ko05212//Pancreatic cancer	K07835;K07835;K07835;K07835;K07835;K07835	GO:0005886//plasma membrane;GO:0016020//membrane;GO:0030496//midbody;GO:0070062//extracellular exosome	GO:0000166//nucleotide binding;GO:0003924//GTPase activity;GO:0005515//protein binding;GO:0005525//GTP binding;GO:0016787//hydrolase activity;GO:0019003//GDP binding;GO:0031625//ubiquitin protein ligase binding;GO:0051117//ATPase binding	GO:0001928//regulation of exocyst assembly;GO:0001934//positive regulation of protein phosphorylation;GO:0006915//apoptotic process;GO:0007049//cell cycle;GO:0007165//signal transduction;GO:0007265//Ras protein signal transduction;GO:0009267//cellular response to starvation;GO:0032091//negative regulation of protein binding;GO:0032092//positive regulation of protein binding;GO:0051301//cell divis…
ENSG00000152127	1643	1422	1901	2835	3732	3347	7.91	7.31	7.98	16.28	16.27	15.1	7.733333333	15.88333333	1.038351409	4.92E-91	7.72E-89	MGAT5	alpha-1,6-mannosylglycoprotein 6-beta-N-acetylglucosaminyltransferase [Source:HGNC Symbol;Acc:HGNC:7049]	Metabolism;Metabolism	Global and overview maps;Glycan biosynthesis and metabolism	ko01100//Metabolic pathways;ko00510//N-Glycan biosynthesis	K00744;K00744	GO:0000139//Golgi membrane;GO:0005576//extracellular region;GO:0005794//Golgi apparatus;GO:0016020//membrane;GO:0016021//integral component of membrane;GO:0070062//extracellular exosome	GO:0004864//protein phosphatase inhibitor activity;GO:0008375//acetylglucosaminyltransferase activity;GO:0016740//transferase activity;GO:0016757//transferase activity, transferring glycosyl groups;GO:0030144//alpha-1,6-mannosylglycoprotein 6-beta-N-acetylglucosaminyltransferase activity;GO:0030145//manganese ion binding	GO:0006486//protein glycosylation;GO:0006487//protein N-linked glycosylation;GO:0018215//protein phosphopantetheinylation;GO:0018279//protein N-linked glycosylation via asparagine;GO:0030335//positive regulation of cell migration;GO:1903614//negative regulation of protein tyrosine phosphatase activity;GO:1904894//positive regulation of STAT cascade
ENSG00000039068	585	602	617	1331	1962	1849	4.91	5.73	4.71	13.51	15.19	14.31	5.116666667	14.33666667	1.486433476	1.39E-90	2.13E-88	CDH1	cadherin 1 [Source:HGNC Symbol;Acc:HGNC:1748]	Human Diseases;Environmental Information Processing;Environmental Information Processing;Environmental Information Processing;Human Diseases;Environmental Information Processing;Human Diseases;Human Diseases;Cellular Processes;Human Diseases;Human Diseases;Human Diseases	Cancers;Signal transduction;Signal transduction;Signaling molecules and interaction;Cancers;Signal transduction;Infectious diseases;Cancers;Cellular community - eukaryotes;Cancers;Cancers;Cancers	ko05200//Pathways in cancer;ko04015//Rap1 signaling pathway;ko04390//Hippo signaling pathway;ko04514//Cell adhesion molecules (CAMs);ko05226//Gastric cancer;ko04371//Apelin signaling pathway;ko05100//Bacterial invasion of epithelial cells;ko05218//Melanoma;ko04520//Adherens junction;ko05213//Endometrial cancer;ko05219//Bladder cancer;ko05216//Thyroid cancer	K05689;K05689;K05689;K05689;K05689;K05689;K05689;K05689;K05689;K05689;K05689;K05689	GO:0005576//extracellular region;GO:0005737//cytoplasm;GO:0005768//endosome;GO:0005794//Golgi apparatus;GO:0005802//trans-Golgi network;GO:0005886//plasma membrane;GO:0005912//adherens junction;GO:0009898//cytoplasmic side of plasma membrane;GO:0015629//actin cytoskeleton;GO:0016020//membrane;GO:0016021//integral component of membrane;GO:0016328//lateral plasma membrane;GO:0016342//catenin comple…	GO:0005509//calcium ion binding;GO:0005515//protein binding;GO:0008013//beta-catenin binding;GO:0030506//ankyrin binding;GO:0032794//GTPase activating protein binding;GO:0042802//identical protein binding;GO:0045295//gamma-catenin binding;GO:0045296//cadherin binding;GO:0046872//metal ion binding;GO:0050839//cell adhesion molecule binding	GO:0007155//cell adhesion;GO:0007156//homophilic cell adhesion via plasma membrane adhesion molecules;GO:0007416//synapse assembly;GO:0009636//response to toxic substance;GO:0010033//response to organic substance;GO:0010468//regulation of gene expression;GO:0021983//pituitary gland development;GO:0022408//negative regulation of cell-cell adhesion;GO:0030198//extracellular matrix organization;GO:0…
ENSG00000176890	3068	3017	3638	1357	1804	1559	75.57	79.34	78.1	39.89	40.39	36.03	77.67	38.77	-1.002416731	4.49E-89	6.82E-87	TYMS	thymidylate synthetase [Source:HGNC Symbol;Acc:HGNC:12441]	Metabolism;Metabolism;Human Diseases;Metabolism	Global and overview maps;Nucleotide metabolism;Drug resistance;Metabolism of cofactors and vitamins	ko01100//Metabolic pathways;ko00240//Pyrimidine metabolism;ko01523//Antifolate resistance;ko00670//One carbon pool by folate	K00560;K00560;K00560;K00560	GO:0005634//nucleus;GO:0005730//nucleolus;GO:0005737//cytoplasm;GO:0005739//mitochondrion;GO:0005743//mitochondrial inner membrane;GO:0005759//mitochondrial matrix;GO:0005829//cytosol;GO:0016020//membrane	GO:0000900//translation repressor activity, mRNA regulatory element binding;GO:0003729//mRNA binding;GO:0004799//thymidylate synthase activity;GO:0005542//folic acid binding;GO:0008144//drug binding;GO:0008168//methyltransferase activity;GO:0016740//transferase activity;GO:0042803//protein homodimerization activity;GO:1990825//sequence-specific mRNA binding	GO:0000083//regulation of transcription involved in G1/S transition of mitotic cell cycle;GO:0006206//pyrimidine nucleobase metabolic process;GO:0006231//dTMP biosynthetic process;GO:0006235//dTTP biosynthetic process;GO:0006417//regulation of translation;GO:0007568//aging;GO:0007623//circadian rhythm;GO:0009165//nucleotide biosynthetic process;GO:0009636//response to toxic substance;GO:0014070//…
ENSG00000134049	564	534	614	1197	1744	1642	7.1	6.16	5.78	15.62	17.6	16.73	6.346666667	16.65	1.391451199	8.77E-89	1.32E-86	IER3IP1	immediate early response 3 interacting protein 1 [Source:HGNC Symbol;Acc:HGNC:18550]	-	-	-	-	GO:0005783//endoplasmic reticulum;GO:0005789//endoplasmic reticulum membrane;GO:0005794//Golgi apparatus;GO:0016020//membrane;GO:0016021//integral component of membrane;GO:0030134//COPII-coated ER to Golgi transport vesicle;GO:0030173//integral component of Golgi membrane	GO:0005515//protein binding	GO:0006888//ER to Golgi vesicle-mediated transport;GO:2000269//regulation of fibroblast apoptotic process
ENSG00000170522	757	697	817	1442	2014	1894	5.63	4.52	5.35	16.81	14.92	14.29	5.166666667	15.34	1.569992768	1.39E-87	2.02E-85	ELOVL6	ELOVL fatty acid elongase 6 [Source:HGNC Symbol;Acc:HGNC:15829]	Metabolism;Metabolism;Metabolism;Metabolism	Global and overview maps;Global and overview maps;Lipid metabolism;Lipid metabolism	ko01100//Metabolic pathways;ko01212//Fatty acid metabolism;ko00062//Fatty acid elongation;ko01040//Biosynthesis of unsaturated fatty acids	K10203;K10203;K10203;K10203	GO:0005783//endoplasmic reticulum;GO:0005789//endoplasmic reticulum membrane;GO:0009923//fatty acid elongase complex;GO:0016020//membrane;GO:0016021//integral component of membrane;GO:0030176//integral component of endoplasmic reticulum membrane	GO:0005515//protein binding;GO:0009922//fatty acid elongase activity;GO:0016740//transferase activity;GO:0016747//transferase activity, transferring acyl groups other than amino-acyl groups;GO:0102336//3-oxo-arachidoyl-CoA synthase activity;GO:0102337//3-oxo-cerotoyl-CoA synthase activity;GO:0102338//3-oxo-lignoceronyl-CoA synthase activity;GO:0102756//very-long-chain 3-ketoacyl-CoA synthase acti…	GO:0006629//lipid metabolic process;GO:0006631//fatty acid metabolic process;GO:0006633//fatty acid biosynthetic process;GO:0006636//unsaturated fatty acid biosynthetic process;GO:0019367//fatty acid elongation, saturated fatty acid;GO:0030148//sphingolipid biosynthetic process;GO:0030497//fatty acid elongation;GO:0034625//fatty acid elongation, monounsaturated fatty acid;GO:0034626//fatty acid e…
ENSG00000181904	2849	2675	3032	1146	1330	1375	27.8	25.9	23.31	14.84	10.99	11.61	25.67	12.48	-1.040465362	1.80E-87	2.56E-85	C5orf24	chromosome 5 open reading frame 24 [Source:HGNC Symbol;Acc:HGNC:26746]	-	-	-	-	-	GO:0005515//protein binding	-
ENSG00000174032	1549	1345	1761	510	641	580	22.11	20.38	20.71	8.19	8.71	7.83	21.06666667	8.243333333	-1.353662319	1.07E-86	1.49E-84	SLC25A30	solute carrier family 25 member 30 [Source:HGNC Symbol;Acc:HGNC:27371]	-	-	-	-	GO:0005739//mitochondrion;GO:0005743//mitochondrial inner membrane;GO:0016020//membrane;GO:0016021//integral component of membrane;GO:0031966//mitochondrial membrane	GO:0003674//molecular_function;GO:0005515//protein binding;GO:0015116//sulfate transmembrane transporter activity;GO:0015117//thiosulfate transmembrane transporter activity;GO:0015131//oxaloacetate transmembrane transporter activity;GO:0015140//malate transmembrane transporter activity;GO:0015141//succinate transmembrane transporter activity;GO:0015297//antiporter activity	GO:0006839//mitochondrial transport;GO:0008150//biological_process;GO:0008272//sulfate transport;GO:0015709//thiosulfate transport;GO:0015729//oxaloacetate transport;GO:0035435//phosphate ion transmembrane transport;GO:0071422//succinate transmembrane transport;GO:0071423//malate transmembrane transport;GO:1902356//oxaloacetate(2-) transmembrane transport;GO:1902358//sulfate transmembrane transpo…
ENSG00000182768	1663	1487	1714	460	698	607	50.71	49.69	45.42	17.66	18.94	16.86	48.60666667	17.82	-1.447656864	2.97E-86	4.11E-84	NGRN	neugrin, neurite outgrowth associated [Source:HGNC Symbol;Acc:HGNC:18077]	-	-	-	-	GO:0005576//extracellular region;GO:0005634//nucleus;GO:0005654//nucleoplasm;GO:0005739//mitochondrion;GO:0016020//membrane;GO:0016604//nuclear body;GO:0031966//mitochondrial membrane;GO:0045171//intercellular bridge;GO:0072686//mitotic spindle	GO:0003723//RNA binding;GO:0005515//protein binding;GO:0019843//rRNA binding	GO:0007275//multicellular organism development;GO:0030154//cell differentiation;GO:0030182//neuron differentiation;GO:0070131//positive regulation of mitochondrial translation
ENSG00000170271	1651	1377	1848	2608	3471	3378	25.46	22.77	24.92	51.77	49.88	52.57	24.38333333	51.40666667	1.076060104	6.35E-85	8.51E-83	FAXDC2	fatty acid hydroxylase domain containing 2 [Source:HGNC Symbol;Acc:HGNC:1334]	-	-	-	-	GO:0005737//cytoplasm;GO:0005789//endoplasmic reticulum membrane;GO:0016020//membrane;GO:0016021//integral component of membrane	GO:0000254//C-4 methylsterol oxidase activity;GO:0005506//iron ion binding;GO:0005515//protein binding;GO:0016491//oxidoreductase activity	GO:0001934//positive regulation of protein phosphorylation;GO:0008610//lipid biosynthetic process;GO:0016126//sterol biosynthetic process;GO:0045654//positive regulation of megakaryocyte differentiation;GO:0055114//oxidation-reduction process
ENSG00000169403	184	153	230	662	1140	944	2.26	1.9	2.49	9.41	13.41	11.07	2.216666667	11.29666667	2.349433391	6.66E-85	8.84E-83	PTAFR	platelet activating factor receptor [Source:HGNC Symbol;Acc:HGNC:9582]	Environmental Information Processing;Environmental Information Processing;Human Diseases	Signaling molecules and interaction;Signal transduction;Infectious diseases	ko04080//Neuroactive ligand-receptor interaction;ko04020//Calcium signaling pathway;ko05150//Staphylococcus aureus infection	K04279;K04279;K04279	GO:0005886//plasma membrane;GO:0005887//integral component of plasma membrane;GO:0016020//membrane;GO:0016021//integral component of membrane;GO:0030667//secretory granule membrane;GO:0070821//tertiary granule membrane	GO:0001530//lipopolysaccharide binding;GO:0001875//lipopolysaccharide receptor activity;GO:0004930//G protein-coupled receptor activity;GO:0004992//platelet activating factor receptor activity;GO:0005515//protein binding;GO:0005543//phospholipid binding;GO:0045028//G protein-coupled purinergic nucleotide receptor activity;GO:0051019//mitogen-activated protein kinase binding	GO:0002693//positive regulation of cellular extravasation;GO:0006357//regulation of transcription by RNA polymerase II;GO:0006935//chemotaxis;GO:0006954//inflammatory response;GO:0006955//immune response;GO:0007165//signal transduction;GO:0007186//G protein-coupled receptor signaling pathway;GO:0007567//parturition;GO:0009609//response to symbiotic bacterium;GO:0010863//positive regulation of pho…
ENSG00000118508	679	638	833	141	172	171	25.33	25.41	27.08	6.28	5.81	5.98	25.94	6.023333333	-2.106544474	4.18E-82	5.25E-80	RAB32	RAB32, member RAS oncogene family [Source:HGNC Symbol;Acc:HGNC:9772]	-	-	-	-	GO:0005739//mitochondrion;GO:0005741//mitochondrial outer membrane;GO:0005769//early endosome;GO:0005783//endoplasmic reticulum;GO:0005794//Golgi apparatus;GO:0005802//trans-Golgi network;GO:0005829//cytosol;GO:0012505//endomembrane system;GO:0016020//membrane;GO:0030670//phagocytic vesicle membrane;GO:0031410//cytoplasmic vesicle;GO:0031982//vesicle;GO:0033162//melanosome membrane;GO:0042470//me…	GO:0000166//nucleotide binding;GO:0003924//GTPase activity;GO:0005515//protein binding;GO:0005525//GTP binding;GO:0030742//GTP-dependent protein binding;GO:0035650//AP-1 adaptor complex binding;GO:0035651//AP-3 adaptor complex binding;GO:0036461//BLOC-2 complex binding	GO:0006886//intracellular protein transport;GO:0007005//mitochondrion organization;GO:0016192//vesicle-mediated transport;GO:0019882//antigen processing and presentation;GO:0032438//melanosome organization;GO:0035646//endosome to melanosome transport;GO:0072657//protein localization to membrane;GO:0090382//phagosome maturation;GO:1903232//melanosome assembly
ENSG00000138166	378	287	397	928	1194	1232	6.06	4.91	5.55	17.76	17.34	18.52	5.506666667	17.87333333	1.698557533	3.14E-81	3.90E-79	DUSP5	dual specificity phosphatase 5 [Source:HGNC Symbol;Acc:HGNC:3071]	Environmental Information Processing	Signal transduction	ko04010//MAPK signaling pathway	K04459	GO:0005634//nucleus;GO:0005654//nucleoplasm;GO:0005737//cytoplasm	GO:0004721//phosphoprotein phosphatase activity;GO:0004722//protein serine/threonine phosphatase activity;GO:0004725//protein tyrosine phosphatase activity;GO:0005515//protein binding;GO:0008138//protein tyrosine/serine/threonine phosphatase activity;GO:0008330//protein tyrosine/threonine phosphatase activity;GO:0016787//hydrolase activity;GO:0016791//phosphatase activity;GO:0017017//MAP kinase t…	GO:0000165//MAPK cascade;GO:0000187//activation of MAPK activity;GO:0000188//inactivation of MAPK activity;GO:0001706//endoderm formation;GO:0006470//protein dephosphorylation;GO:0016311//dephosphorylation;GO:0035335//peptidyl-tyrosine dephosphorylation;GO:0035970//peptidyl-threonine dephosphorylation
ENSG00000103160	1441	1327	1684	482	494	536	16.41	16.4	16.72	6.58	5.14	5.73	16.51	5.816666667	-1.505075585	9.44E-80	1.16E-77	HSDL1	hydroxysteroid dehydrogenase like 1 [Source:HGNC Symbol;Acc:HGNC:16475]	-	-	-	-	GO:0005739//mitochondrion;GO:0043231//intracellular membrane-bounded organelle;GO:0045111//intermediate filament cytoskeleton	GO:0005515//protein binding	GO:0055114//oxidation-reduction process
ENSG00000112299	224	231	232	729	1349	1170	2.31	2.54	2.08	8.97	12.6	11.31	2.31	10.96	2.246283042	1.15E-79	1.40E-77	VNN1	vanin 1 [Source:HGNC Symbol;Acc:HGNC:12705]	Metabolism	Metabolism of cofactors and vitamins	ko00770//Pantothenate and CoA biosynthesis	K08069	GO:0005576//extracellular region;GO:0005886//plasma membrane;GO:0016020//membrane;GO:0016021//integral component of membrane;GO:0031225//anchored component of membrane;GO:0035577//azurophil granule membrane	GO:0016787//hydrolase activity;GO:0016811//hydrolase activity, acting on carbon-nitrogen (but not peptide) bonds, in linear amides;GO:0017159//pantetheine hydrolase activity	GO:0002526//acute inflammatory response;GO:0002544//chronic inflammatory response;GO:0006807//nitrogen compound metabolic process;GO:0006954//inflammatory response;GO:0006979//response to oxidative stress;GO:0015939//pantothenate metabolic process;GO:0033089//positive regulation of T cell differentiation in thymus;GO:0043312//neutrophil degranulation;GO:0045087//innate immune response;GO:0098609/…
ENSG00000168679	145	150	161	534	760	783	2.68	2.94	2.6	12.29	13.12	13.73	2.74	13.04666667	2.251433457	1.86E-78	2.21E-76	SLC16A4	solute carrier family 16 member 4 [Source:HGNC Symbol;Acc:HGNC:10925]	-	-	-	-	GO:0005886//plasma membrane;GO:0005887//integral component of plasma membrane;GO:0016020//membrane;GO:0016021//integral component of membrane	GO:0005515//protein binding;GO:0008028//monocarboxylic acid transmembrane transporter activity;GO:0015293//symporter activity;GO:0022857//transmembrane transporter activity	GO:0015718//monocarboxylic acid transport;GO:0055085//transmembrane transport
ENSG00000166145	451	407	525	1008	1354	1255	7.24	6.72	7.36	20.94	18.77	18.75	7.106666667	19.48666667	1.455242391	6.56E-77	7.68E-75	SPINT1	serine peptidase inhibitor, Kunitz type 1 [Source:HGNC Symbol;Acc:HGNC:11246]	Human Diseases;Human Diseases	Cancers;Cancers	ko05202//Transcriptional misregulation in cancers;ko05215//Prostate cancer	K15619;K15619	GO:0005576//extracellular region;GO:0005615//extracellular space;GO:0005886//plasma membrane;GO:0016020//membrane;GO:0016021//integral component of membrane;GO:0070062//extracellular exosome	GO:0004867//serine-type endopeptidase inhibitor activity;GO:0005515//protein binding;GO:0030414//peptidase inhibitor activity	GO:0001843//neural tube closure;GO:0001892//embryonic placenta development;GO:0010466//negative regulation of peptidase activity;GO:0010951//negative regulation of endopeptidase activity;GO:0030198//extracellular matrix organization;GO:0045687//positive regulation of glial cell differentiation;GO:0060670//branching involved in labyrinthine layer morphogenesis;GO:0060674//placenta blood vessel dev…
ENSG00000076053	1145	1084	1313	311	435	474	25.76	26.32	26.83	8.74	9.84	8.87	26.30333333	9.15	-1.523401991	2.14E-75	2.42E-73	RBM7	RNA binding motif protein 7 [Source:HGNC Symbol;Acc:HGNC:9904]	-	-	-	-	GO:0005634//nucleus;GO:0005654//nucleoplasm	GO:0003676//nucleic acid binding;GO:0003723//RNA binding;GO:0003727//single-stranded RNA binding;GO:0005515//protein binding;GO:0017069//snRNA binding;GO:0071889//14-3-3 protein binding;GO:0097157//pre-mRNA intronic binding	GO:0000381//regulation of alternative mRNA splicing, via spliceosome;GO:0016076//snRNA catabolic process;GO:0051321//meiotic cell cycle
ENSG00000138386	991	956	1213	312	375	342	17.21	13.97	15.26	4.45	6.59	5.06	15.48	5.366666667	-1.528307284	3.38E-75	3.76E-73	NAB1	NGFI-A binding protein 1 [Source:HGNC Symbol;Acc:HGNC:7626]	-	-	-	-	GO:0005634//nucleus	GO:0003712//transcription coregulator activity;GO:0008134//transcription factor binding	GO:0001958//endochondral ossification;GO:0006355//regulation of transcription, DNA-templated;GO:0014037//Schwann cell differentiation;GO:0042552//myelination;GO:0045682//regulation of epidermis development;GO:0045892//negative regulation of transcription, DNA-templated
ENSG00000143127	118	80	124	451	669	625	0.97	0.66	0.84	4.31	4.69	4.66	0.823333333	4.553333333	2.467374537	3.97E-74	4.25E-72	ITGA10	integrin subunit alpha 10 [Source:HGNC Symbol;Acc:HGNC:6135]	Environmental Information Processing;Human Diseases;Cellular Processes;Cellular Processes;Human Diseases;Human Diseases;Environmental Information Processing;Human Diseases	Signal transduction;Infectious diseases;Cell motility;Cellular community - eukaryotes;Cardiovascular diseases;Cardiovascular diseases;Signaling molecules and interaction;Cardiovascular diseases	ko04151//PI3K-Akt signaling pathway;ko05165//Human papillomavirus infection;ko04810//Regulation of actin cytoskeleton;ko04510//Focal adhesion;ko05414//Dilated cardiomyopathy (DCM);ko05410//Hypertrophic cardiomyopathy (HCM);ko04512//ECM-receptor interaction;ko05412//Arrhythmogenic right ventricular cardiomyopathy (ARVC)	K06586;K06586;K06586;K06586;K06586;K06586;K06586;K06586	GO:0005886//plasma membrane;GO:0008305//integrin complex;GO:0016020//membrane;GO:0016021//integral component of membrane;GO:0034680//integrin alpha10-beta1 complex	GO:0005518//collagen binding;GO:0046872//metal ion binding;GO:0098639//collagen binding involved in cell-matrix adhesion	GO:0007155//cell adhesion;GO:0007160//cell-matrix adhesion;GO:0007229//integrin-mediated signaling pathway;GO:0030198//extracellular matrix organization
ENSG00000151414	897	877	1155	262	325	337	9.1	9.04	9.72	3.19	2.84	3.05	9.286666667	3.026666667	-1.617431055	2.28E-72	2.36E-70	NEK7	NIMA related kinase 7 [Source:HGNC Symbol;Acc:HGNC:13386]	Organismal Systems	Immune system	ko04621//NOD-like receptor signaling pathway	K20876	GO:0000922//spindle pole;GO:0005634//nucleus;GO:0005654//nucleoplasm;GO:0005737//cytoplasm;GO:0005815//microtubule organizing center;GO:0005856//cytoskeleton;GO:0005874//microtubule	GO:0000166//nucleotide binding;GO:0004672//protein kinase activity;GO:0004674//protein serine/threonine kinase activity;GO:0005515//protein binding;GO:0005524//ATP binding;GO:0016301//kinase activity;GO:0016740//transferase activity;GO:0046872//metal ion binding	GO:0006468//protein phosphorylation;GO:0007346//regulation of mitotic cell cycle;GO:0016310//phosphorylation;GO:0032212//positive regulation of telomere maintenance via telomerase;GO:0051225//spindle assembly;GO:0051973//positive regulation of telomerase activity;GO:1904355//positive regulation of telomere capping
ENSG00000163346	1249	1094	1322	1926	2728	2541	17.52	17.04	16.19	32.94	34.67	34.12	16.91666667	33.91	1.003265463	4.32E-71	4.46E-69	PBXIP1	PBX homeobox interacting protein 1 [Source:HGNC Symbol;Acc:HGNC:21199]	-	-	-	-	GO:0005634//nucleus;GO:0005737//cytoplasm;GO:0005829//cytosol;GO:0005856//cytoskeleton;GO:0005874//microtubule;GO:0016020//membrane	GO:0003714//transcription corepressor activity;GO:0005515//protein binding	GO:0007275//multicellular organism development;GO:0030154//cell differentiation;GO:0045892//negative regulation of transcription, DNA-templated;GO:2001106//regulation of Rho guanyl-nucleotide exchange factor activity
ENSG00000185238	1078	1111	1288	357	470	469	17.36	19.93	18.86	6.96	6.73	7.15	18.71666667	6.946666667	-1.429930745	3.18E-69	3.18E-67	PRMT3	protein arginine methyltransferase 3 [Source:HGNC Symbol;Acc:HGNC:30163]	-	-	-	-	GO:0005737//cytoplasm;GO:0005829//cytosol;GO:0016020//membrane;GO:0016021//integral component of membrane	GO:0005515//protein binding;GO:0008168//methyltransferase activity;GO:0016274//protein-arginine N-methyltransferase activity;GO:0016740//transferase activity;GO:0043022//ribosome binding;GO:0046872//metal ion binding	GO:0006479//protein methylation;GO:0018216//peptidyl-arginine methylation;GO:0031397//negative regulation of protein ubiquitination;GO:0032259//methylation;GO:0035246//peptidyl-arginine N-methylation
ENSG00000134755	1799	1639	2150	714	1003	896	12.91	12.72	13.36	6.12	6.67	6.03	12.99666667	6.273333333	-1.050837527	3.19E-68	3.04E-66	DSC2	desmocollin 2 [Source:HGNC Symbol;Acc:HGNC:3036]	Human Diseases	Cardiovascular diseases	ko05412//Arrhythmogenic right ventricular cardiomyopathy (ARVC)	K07601	GO:0001533//cornified envelope;GO:0005886//plasma membrane;GO:0005911//cell-cell junction;GO:0005912//adherens junction;GO:0014704//intercalated disc;GO:0016020//membrane;GO:0016021//integral component of membrane;GO:0030054//cell junction;GO:0030057//desmosome;GO:0031410//cytoplasmic vesicle;GO:0070062//extracellular exosome	GO:0005509//calcium ion binding;GO:0005515//protein binding;GO:0046872//metal ion binding;GO:0086083//cell adhesive protein binding involved in bundle of His cell-Purkinje myocyte communication	GO:0007155//cell adhesion;GO:0007156//homophilic cell adhesion via plasma membrane adhesion molecules;GO:0009267//cellular response to starvation;GO:0031424//keratinization;GO:0070268//cornification;GO:0086042//cardiac muscle cell-cardiac muscle cell adhesion;GO:0086073//bundle of His cell-Purkinje myocyte adhesion involved in cell communication;GO:0086091//regulation of heart rate by cardiac con…
ENSG00000146476	1758	1742	2332	694	946	933	29.13	31.41	33.68	13.72	14.69	14.49	31.40666667	14.3	-1.135055684	5.60E-68	5.29E-66	ARMT1	acidic residue methyltransferase 1 [Source:HGNC Symbol;Acc:HGNC:17872]	-	-	-	-	-	GO:0005515//protein binding;GO:0008168//methyltransferase activity;GO:0008757//S-adenosylmethionine-dependent methyltransferase activity;GO:0016740//transferase activity;GO:0016787//hydrolase activity;GO:0016791//phosphatase activity;GO:0019899//enzyme binding;GO:0046872//metal ion binding;GO:0051998//protein carboxyl O-methyltransferase activity	GO:0006479//protein methylation;GO:0006974//cellular response to DNA damage stimulus;GO:0016311//dephosphorylation;GO:0032259//methylation;GO:2001020//regulation of response to DNA damage stimulus
ENSG00000104756	1073	1001	1270	363	368	397	12.78	12.78	13.41	5.13	4.11	4.56	12.99	4.6	-1.497695665	6.16E-65	5.50E-63	KCTD9	potassium channel tetramerization domain containing 9 [Source:HGNC Symbol;Acc:HGNC:22401]	-	-	-	-	-	GO:0005515//protein binding;GO:0042802//identical protein binding;GO:0043621//protein self-association;GO:0097602//cullin family protein binding	GO:0016567//protein ubiquitination;GO:0035556//intracellular signal transduction;GO:0051260//protein homooligomerization
ENSG00000104164	1378	1442	1496	482	592	494	17.43	19.48	16.07	6.86	6.48	5.92	17.66	6.42	-1.459840141	4.27E-63	3.69E-61	BLOC1S6	biogenesis of lysosomal organelles complex 1 subunit 6 [Source:HGNC Symbol;Acc:HGNC:8549]	-	-	-	-	GO:0005737//cytoplasm;GO:0005768//endosome;GO:0005829//cytosol;GO:0016020//membrane;GO:0019898//extrinsic component of membrane;GO:0030133//transport vesicle;GO:0031083//BLOC-1 complex;GO:0031201//SNARE complex;GO:0098793//presynapse;GO:1904115//axon cytoplasm	GO:0005515//protein binding;GO:0019905//syntaxin binding;GO:0042802//identical protein binding;GO:0042803//protein homodimerization activity;GO:0051015//actin filament binding	GO:0007596//blood coagulation;GO:0008089//anterograde axonal transport;GO:0016081//synaptic vesicle docking;GO:0030318//melanocyte differentiation;GO:0031175//neuron projection development;GO:0032402//melanosome transport;GO:0032438//melanosome organization;GO:0032816//positive regulation of natural killer cell activation;GO:0033299//secretion of lysosomal enzymes;GO:0035646//endosome to melanoso…
ENSG00000165471	190	174	208	559	785	666	2.12	2.07	2.02	7.43	7.93	6.96	2.07	7.44	1.845671854	4.88E-62	4.14E-60	MBL2	mannose binding lectin 2 [Source:HGNC Symbol;Acc:HGNC:6922]	Cellular Processes;Human Diseases;Organismal Systems	Transport and catabolism;Infectious diseases;Immune system	ko04145//Phagosome;ko05150//Staphylococcus aureus infection;ko04610//Complement and coagulation cascades	K03991;K03991;K03991	GO:0005576//extracellular region;GO:0005581//collagen trimer;GO:0005615//extracellular space;GO:0009986//cell surface;GO:0062023//collagen-containing extracellular matrix	GO:0005102//signaling receptor binding;GO:0005515//protein binding;GO:0005537//mannose binding;GO:0030246//carbohydrate binding;GO:0048306//calcium-dependent protein binding	GO:0001867//complement activation, lectin pathway;GO:0002376//immune system process;GO:0006953//acute-phase response;GO:0006956//complement activation;GO:0006958//complement activation, classical pathway;GO:0006979//response to oxidative stress;GO:0008228//opsonization;GO:0042742//defense response to bacterium;GO:0045087//innate immune response;GO:0048525//negative regulation of viral process;GO:…
ENSG00000263465	845	751	917	243	324	302	13.65	10.77	12.39	4.65	4.11	6.37	12.27	5.043333333	-1.282685762	4.81E-60	3.84E-58	SRSF8	serine and arginine rich splicing factor 8 [Source:HGNC Symbol;Acc:HGNC:16988]	Human Diseases;Genetic Information Processing	Infectious diseases;Transcription	ko05168//Herpes simplex infection;ko03040//Spliceosome	K12891;K12891	GO:0005634//nucleus;GO:0005654//nucleoplasm;GO:0005737//cytoplasm;GO:0005829//cytosol;GO:0016607//nuclear speck	GO:0003676//nucleic acid binding;GO:0003723//RNA binding;GO:0005515//protein binding	GO:0000381//regulation of alternative mRNA splicing, via spliceosome;GO:0006397//mRNA processing;GO:0008380//RNA splicing;GO:0045292//mRNA cis splicing, via spliceosome
ENSG00000135776	1211	1043	1247	382	488	521	12.43	11.43	11.16	4.68	4.54	5.01	11.67333333	4.743333333	-1.299243422	1.05E-58	8.03E-57	ABCB10	ATP binding cassette subfamily B member 10 [Source:HGNC Symbol;Acc:HGNC:41]	Environmental Information Processing	Membrane transport	ko02010//ABC transporters	K05657	GO:0005739//mitochondrion;GO:0005743//mitochondrial inner membrane;GO:0016020//membrane;GO:0016021//integral component of membrane;GO:0032592//integral component of mitochondrial membrane	GO:0000166//nucleotide binding;GO:0005515//protein binding;GO:0005524//ATP binding;GO:0016887//ATPase activity;GO:0042626//ATPase activity, coupled to transmembrane movement of substances;GO:0042802//identical protein binding	GO:0006839//mitochondrial transport;GO:0055085//transmembrane transport
ENSG00000239305	901	835	1050	286	398	334	10.28	10.17	10.44	3.89	4.11	3.57	10.29666667	3.856666667	-1.416751007	1.13E-58	8.64E-57	RNF103	ring finger protein 103 [Source:HGNC Symbol;Acc:HGNC:12859]	-	-	-	-	GO:0005783//endoplasmic reticulum;GO:0005789//endoplasmic reticulum membrane;GO:0016020//membrane;GO:0016021//integral component of membrane;GO:0044322//endoplasmic reticulum quality control compartment	GO:0004842//ubiquitin-protein transferase activity;GO:0005515//protein binding;GO:0016740//transferase activity;GO:0046872//metal ion binding;GO:0061630//ubiquitin protein ligase activity	GO:0007417//central nervous system development;GO:0016567//protein ubiquitination;GO:0030433//ubiquitin-dependent ERAD pathway;GO:1904380//endoplasmic reticulum mannose trimming
ENSG00000113140	413	318	480	887	1162	1104	5.71	4.49	5.15	13.42	13.94	15.18	5.116666667	14.18	1.470581378	4.83E-58	3.61E-56	SPARC	secreted protein acidic and cysteine rich [Source:HGNC Symbol;Acc:HGNC:11219]	-	-	-	-	GO:0005576//extracellular region;GO:0005604//basement membrane;GO:0005615//extracellular space;GO:0005634//nucleus;GO:0005737//cytoplasm;GO:0009986//cell surface;GO:0016020//membrane;GO:0016363//nuclear matrix;GO:0031091//platelet alpha granule;GO:0031092//platelet alpha granule membrane;GO:0031093//platelet alpha granule lumen;GO:0031982//vesicle;GO:0043231//intracellular membrane-bounded organe…	GO:0005201//extracellular matrix structural constituent;GO:0005509//calcium ion binding;GO:0005515//protein binding;GO:0005518//collagen binding;GO:0046872//metal ion binding;GO:0050840//extracellular matrix binding	GO:0001503//ossification;GO:0001937//negative regulation of endothelial cell proliferation;GO:0002576//platelet degranulation;GO:0006898//receptor-mediated endocytosis;GO:0007507//heart development;GO:0009629//response to gravity;GO:0010288//response to lead ion;GO:0010595//positive regulation of endothelial cell migration;GO:0016525//negative regulation of angiogenesis;GO:0022604//regulation of …
ENSG00000205189	1160	1108	1294	447	580	571	7.27	7.25	7.15	3.35	3.13	3.41	7.223333333	3.296666667	-1.131656727	1.48E-53	9.79E-52	ZBTB10	zinc finger and BTB domain containing 10 [Source:HGNC Symbol;Acc:HGNC:30953]	-	-	-	-	GO:0005634//nucleus;GO:0005654//nucleoplasm	GO:0000977//RNA polymerase II regulatory region sequence-specific DNA binding;GO:0003677//DNA binding;GO:0005515//protein binding;GO:0046872//metal ion binding	GO:0006357//regulation of transcription by RNA polymerase II
ENSG00000112818	671	561	666	1175	1471	1588	9.37	8.56	8.51	20.42	18.45	20.82	8.813333333	19.89666667	1.174767077	1.74E-53	1.14E-51	MEP1A	meprin A subunit alpha [Source:HGNC Symbol;Acc:HGNC:7015]	Organismal Systems	Digestive system	ko04974//Protein digestion and absorption	K01395	GO:0005615//extracellular space;GO:0005887//integral component of plasma membrane;GO:0016020//membrane;GO:0016021//integral component of membrane;GO:0017090//meprin A complex;GO:0070062//extracellular exosome	GO:0004222//metalloendopeptidase activity;GO:0005515//protein binding;GO:0008233//peptidase activity;GO:0008237//metallopeptidase activity;GO:0008270//zinc ion binding;GO:0016787//hydrolase activity;GO:0046872//metal ion binding	GO:0006508//proteolysis
ENSG00000118271	148	120	194	442	638	616	9.49	8.22	10.9	34.01	37.15	37.24	9.536666667	36.13333333	1.921773354	7.43E-52	4.71E-50	TTR	transthyretin [Source:HGNC Symbol;Acc:HGNC:12405]	Organismal Systems	Endocrine system	ko04918//Thyroid hormone synthesis	K20731	GO:0005576//extracellular region;GO:0005615//extracellular space;GO:0005737//cytoplasm;GO:0032991//protein-containing complex;GO:0035578//azurophil granule lumen;GO:0070062//extracellular exosome	GO:0005179//hormone activity;GO:0005515//protein binding;GO:0042562//hormone binding;GO:0042802//identical protein binding;GO:0044877//protein-containing complex binding;GO:0070324//thyroid hormone binding	GO:0001523//retinoid metabolic process;GO:0006144//purine nucleobase metabolic process;GO:0007165//signal transduction;GO:0030198//extracellular matrix organization;GO:0042572//retinol metabolic process;GO:0043312//neutrophil degranulation;GO:0044267//cellular protein metabolic process;GO:0070327//thyroid hormone transport
ENSG00000059804	14841	12732	18835	4264	5946	4793	154.77	141.09	170.84	53.06	56.08	46.83	155.5666667	51.99	-1.581226906	1.22E-51	7.58E-50	SLC2A3	solute carrier family 2 member 3 [Source:HGNC Symbol;Acc:HGNC:11007]	-	-	-	-	GO:0005886//plasma membrane;GO:0005887//integral component of plasma membrane;GO:0016020//membrane;GO:0016021//integral component of membrane;GO:0030667//secretory granule membrane;GO:0035579//specific granule membrane;GO:0042995//cell projection;GO:0043204//perikaryon;GO:0070062//extracellular exosome;GO:0070821//tertiary granule membrane;GO:0101003//ficolin-1-rich granule membrane	GO:0005355//glucose transmembrane transporter activity;GO:0005515//protein binding;GO:0005536//glucose binding;GO:0022857//transmembrane transporter activity	GO:0005975//carbohydrate metabolic process;GO:0008643//carbohydrate transport;GO:0019852//L-ascorbic acid metabolic process;GO:0043312//neutrophil degranulation;GO:0055085//transmembrane transport;GO:0098708//glucose import across plasma membrane;GO:1904659//glucose transmembrane transport
ENSG00000131018	470	463	460	935	1238	1175	2.31	3.17	2.47	6.26	6.4	8.55	2.65	7.07	1.415717855	1.71E-51	1.05E-49	SYNE1	spectrin repeat containing nuclear envelope protein 1 [Source:HGNC Symbol;Acc:HGNC:17089]	-	-	-	-	GO:0000932//P-body;GO:0005634//nucleus;GO:0005635//nuclear envelope;GO:0005640//nuclear outer membrane;GO:0005654//nucleoplasm;GO:0005730//nucleolus;GO:0005737//cytoplasm;GO:0005794//Golgi apparatus;GO:0005813//centrosome;GO:0005856//cytoskeleton;GO:0016020//membrane;GO:0016021//integral component of membrane;GO:0030017//sarcomere;GO:0031965//nuclear membrane;GO:0034993//meiotic nuclear membrane …	GO:0003723//RNA binding;GO:0003779//actin binding;GO:0005515//protein binding;GO:0005521//lamin binding;GO:0008092//cytoskeletal protein binding;GO:0019899//enzyme binding;GO:0042803//protein homodimerization activity;GO:0051015//actin filament binding	GO:0006997//nucleus organization;GO:0007010//cytoskeleton organization;GO:0007030//Golgi organization;GO:0007283//spermatogenesis;GO:0030154//cell differentiation;GO:0042692//muscle cell differentiation;GO:0090292//nuclear matrix anchoring at nuclear membrane
ENSG00000115145	1364	1211	1658	519	744	706	9.9	9.39	10.49	4.5	4.89	4.8	9.926666667	4.73	-1.069469165	2.33E-51	1.42E-49	STAM2	signal transducing adaptor molecule 2 [Source:HGNC Symbol;Acc:HGNC:11358]	Cellular Processes;Environmental Information Processing	Transport and catabolism;Signal transduction	ko04144//Endocytosis;ko04630//Jak-STAT signaling pathway	K04705;K04705	GO:0005654//nucleoplasm;GO:0005737//cytoplasm;GO:0005768//endosome;GO:0005829//cytosol;GO:0016020//membrane;GO:0030139//endocytic vesicle;GO:0031901//early endosome membrane;GO:0033565//ESCRT-0 complex;GO:0043231//intracellular membrane-bounded organelle	GO:0005515//protein binding	GO:0006886//intracellular protein transport;GO:0007165//signal transduction;GO:0015031//protein transport;GO:0016197//endosomal transport;GO:0016236//macroautophagy;GO:0016579//protein deubiquitination;GO:0036258//multivesicular body assembly;GO:0042059//negative regulation of epidermal growth factor receptor signaling pathway;GO:0061024//membrane organization
ENSG00000160588	232	241	274	558	838	792	2.31	2.94	2.66	7.23	9.15	10.29	2.636666667	8.89	1.753468225	2.41E-51	1.47E-49	MPZL3	myelin protein zero like 3 [Source:HGNC Symbol;Acc:HGNC:27279]	-	-	-	-	GO:0016020//membrane;GO:0016021//integral component of membrane	GO:0005515//protein binding	GO:0007155//cell adhesion;GO:0030198//extracellular matrix organization;GO:0042633//hair cycle
ENSG00000169715	736	723	759	1233	1915	1743	45.07	50.63	39.24	91.05	106.54	101.16	44.98	99.58333333	1.146620646	9.89E-51	5.89E-49	MT1E	metallothionein 1E [Source:HGNC Symbol;Acc:HGNC:7397]	Organismal Systems	Digestive system	ko04978//Mineral absorption	K14739	GO:0005634//nucleus;GO:0005737//cytoplasm	GO:0005515//protein binding;GO:0008270//zinc ion binding;GO:0046872//metal ion binding	GO:0006882//cellular zinc ion homeostasis;GO:0010273//detoxification of copper ion;GO:0045926//negative regulation of growth;GO:0071276//cellular response to cadmium ion;GO:0071280//cellular response to copper ion;GO:0071294//cellular response to zinc ion
ENSG00000143067	817	778	836	231	342	300	5.82	5.91	5.19	1.96	2.21	2	5.64	2.056666667	-1.455387174	9.51E-50	5.52E-48	ZNF697	zinc finger protein 697 [Source:HGNC Symbol;Acc:HGNC:32034]	-	-	-	-	GO:0000785//chromatin;GO:0005575//cellular_component;GO:0005634//nucleus	GO:0000978//RNA polymerase II proximal promoter sequence-specific DNA binding;GO:0000981//DNA-binding transcription factor activity, RNA polymerase II-specific;GO:0003674//molecular_function;GO:0003677//DNA binding;GO:0005515//protein binding;GO:0046872//metal ion binding	GO:0006357//regulation of transcription by RNA polymerase II;GO:0008150//biological_process
ENSG00000091127	1199	1159	1326	494	617	625	13.82	14.18	13.28	6.88	6.45	6.91	13.76	6.746666667	-1.028233681	6.02E-48	3.35E-46	PUS7	pseudouridine synthase 7 [Source:HGNC Symbol;Acc:HGNC:26033]	-	-	-	-	GO:0005634//nucleus	GO:0003723//RNA binding;GO:0009982//pseudouridine synthase activity;GO:0016853//isomerase activity;GO:0019899//enzyme binding	GO:0001522//pseudouridine synthesis;GO:0008033//tRNA processing;GO:0009451//RNA modification;GO:0017148//negative regulation of translation;GO:0031119//tRNA pseudouridine synthesis;GO:1902036//regulation of hematopoietic stem cell differentiation;GO:1990481//mRNA pseudouridine synthesis;GO:2000380//regulation of mesoderm development
ENSG00000117472	104	85	134	348	558	471	2.55	2.23	2.87	10.19	12.4	10.83	2.55	11.14	2.12718008	6.25E-48	3.47E-46	TSPAN1	tetraspanin 1 [Source:HGNC Symbol;Acc:HGNC:20657]	-	-	-	-	GO:0005654//nucleoplasm;GO:0005737//cytoplasm;GO:0005764//lysosome;GO:0005765//lysosomal membrane;GO:0005886//plasma membrane;GO:0005887//integral component of plasma membrane;GO:0016020//membrane;GO:0016021//integral component of membrane;GO:0030054//cell junction;GO:0031982//vesicle;GO:0043231//intracellular membrane-bounded organelle;GO:0048471//perinuclear region of cytoplasm;GO:0070062//extr…	GO:0005515//protein binding	GO:0050821//protein stabilization
ENSG00000186205	611	533	737	169	222	228	12.01	11.33	13.02	5.14	3.86	4.04	12.12	4.346666667	-1.47940833	1.08E-46	5.87E-45	MTARC1	mitochondrial amidoxime reducing component 1 [Source:HGNC Symbol;Acc:HGNC:26189]	-	-	-	-	GO:0005739//mitochondrion;GO:0005741//mitochondrial outer membrane;GO:0016020//membrane;GO:0016021//integral component of membrane;GO:1903958//nitric-oxide synthase complex	GO:0003824//catalytic activity;GO:0005515//protein binding;GO:0008940//nitrate reductase activity;GO:0016491//oxidoreductase activity;GO:0016661//oxidoreductase activity, acting on other nitrogenous compounds as donors;GO:0030151//molybdenum ion binding;GO:0030170//pyridoxal phosphate binding;GO:0043546//molybdopterin cofactor binding;GO:0046872//metal ion binding;GO:0050421//nitrite reductase (N…	GO:0006805//xenobiotic metabolic process;GO:0006809//nitric oxide biosynthetic process;GO:0042126//nitrate metabolic process;GO:0051410//detoxification of nitrogen compound;GO:0055114//oxidation-reduction process;GO:0070458//cellular detoxification of nitrogen compound
ENSG00000167780	191	182	239	480	692	638	4.35	4.12	5.36	11.84	13.11	12.69	4.61	12.54666667	1.444465472	1.27E-46	6.83E-45	SOAT2	sterol O-acyltransferase 2 [Source:HGNC Symbol;Acc:HGNC:11178]	Organismal Systems;Metabolism	Digestive system;Lipid metabolism	ko04979//Cholesterol metabolism;ko00100//Steroid biosynthesis	K00637;K00637	GO:0005783//endoplasmic reticulum;GO:0005789//endoplasmic reticulum membrane;GO:0005903//brush border;GO:0016020//membrane;GO:0016021//integral component of membrane	GO:0000062//fatty-acyl-CoA binding;GO:0004772//sterol O-acyltransferase activity;GO:0005515//protein binding;GO:0008374//O-acyltransferase activity;GO:0015485//cholesterol binding;GO:0016740//transferase activity;GO:0016746//transferase activity, transferring acyl groups;GO:0034736//cholesterol O-acyltransferase activity	GO:0006629//lipid metabolic process;GO:0008202//steroid metabolic process;GO:0008203//cholesterol metabolic process;GO:0010742//macrophage derived foam cell differentiation;GO:0030299//intestinal cholesterol absorption;GO:0033344//cholesterol efflux;GO:0034379//very-low-density lipoprotein particle assembly;GO:0034383//low-density lipoprotein particle clearance;GO:0034435//cholesterol esterificat…
ENSG00000100593	863	788	1189	1736	2124	1946	11.97	11.68	14.54	28.43	27.08	24.93	12.73	26.81333333	1.074718162	2.36E-46	1.27E-44	ISM2	isthmin 2 [Source:HGNC Symbol;Acc:HGNC:23176]	-	-	-	-	GO:0005576//extracellular region	GO:0005515//protein binding	-
ENSG00000197535	225	237	251	529	778	719	1.21	1.38	1.25	3.17	3.75	4.16	1.28	3.693333333	1.528779665	3.69E-46	1.96E-44	MYO5A	myosin VA [Source:HGNC Symbol;Acc:HGNC:7602]	Human Diseases	Infectious diseases	ko05130//Pathogenic Escherichia coli infection	K10357	GO:0001726//ruffle;GO:0005737//cytoplasm;GO:0005764//lysosome;GO:0005769//early endosome;GO:0005770//late endosome;GO:0005777//peroxisome;GO:0005783//endoplasmic reticulum;GO:0005829//cytosol;GO:0005884//actin filament;GO:0015629//actin cytoskeleton;GO:0016020//membrane;GO:0016459//myosin complex;GO:0030426//growth cone;GO:0031982//vesicle;GO:0032433//filopodium tip;GO:0032593//insulin-responsive…	GO:0000146//microfilament motor activity;GO:0000166//nucleotide binding;GO:0003723//RNA binding;GO:0003774//motor activity;GO:0003779//actin binding;GO:0005515//protein binding;GO:0005516//calmodulin binding;GO:0005524//ATP binding;GO:0030898//actin-dependent ATPase activity;GO:0031267//small GTPase binding;GO:0051015//actin filament binding	GO:0006892//post-Golgi vesicle-mediated transport;GO:0007015//actin filament organization;GO:0015031//protein transport;GO:0016192//vesicle-mediated transport;GO:0030048//actin filament-based movement;GO:0030050//vesicle transport along actin filament;GO:0032402//melanosome transport;GO:0032869//cellular response to insulin stimulus;GO:0072659//protein localization to plasma membrane
ENSG00000143322	551	484	640	947	1256	1225	2	1.93	2.13	4.18	4.33	4.2	2.02	4.236666667	1.068574332	7.87E-46	4.15E-44	ABL2	ABL proto-oncogene 2, non-receptor tyrosine kinase [Source:HGNC Symbol;Acc:HGNC:77]	Environmental Information Processing;Human Diseases;Environmental Information Processing	Signal transduction;Cardiovascular diseases;Signal transduction	ko04014//Ras signaling pathway;ko05416//Viral myocarditis;ko04012//ErbB signaling pathway	K08887;K08887;K08887	GO:0005737//cytoplasm;GO:0005829//cytosol;GO:0005856//cytoskeleton;GO:0015629//actin cytoskeleton	GO:0000166//nucleotide binding;GO:0000287//magnesium ion binding;GO:0001784//phosphotyrosine residue binding;GO:0003785//actin monomer binding;GO:0004672//protein kinase activity;GO:0004713//protein tyrosine kinase activity;GO:0004715//non-membrane spanning protein tyrosine kinase activity;GO:0005515//protein binding;GO:0005524//ATP binding;GO:0016301//kinase activity;GO:0016740//transferase acti…	GO:0006464//cellular protein modification process;GO:0006468//protein phosphorylation;GO:0007155//cell adhesion;GO:0007165//signal transduction;GO:0007204//positive regulation of cytosolic calcium ion concentration;GO:0010506//regulation of autophagy;GO:0010863//positive regulation of phospholipase C activity;GO:0010976//positive regulation of neuron projection development;GO:0016310//phosphoryla…
ENSG00000131746	737	593	829	1208	1615	1469	7.66	6.26	7.29	14.6	14.4	13.48	7.07	14.16	1.002039145	1.01E-45	5.28E-44	TNS4	tensin 4 [Source:HGNC Symbol;Acc:HGNC:24352]	-	-	-	-	GO:0005737//cytoplasm;GO:0005829//cytosol;GO:0005856//cytoskeleton;GO:0005925//focal adhesion;GO:0030054//cell junction	GO:0003779//actin binding;GO:0005515//protein binding	GO:0006915//apoptotic process;GO:0008104//protein localization
ENSG00000116678	862	784	947	303	401	391	7.48	6.93	6.59	3.26	3.2	3.18	7	3.213333333	-1.123284276	2.41E-45	1.25E-43	LEPR	leptin receptor [Source:HGNC Symbol;Acc:HGNC:6554]	Environmental Information Processing;Environmental Information Processing;Environmental Information Processing;Human Diseases;Environmental Information Processing;Organismal Systems	Signaling molecules and interaction;Signaling molecules and interaction;Signal transduction;Endocrine and metabolic diseases;Signal transduction;Endocrine system	ko04080//Neuroactive ligand-receptor interaction;ko04060//Cytokine-cytokine receptor interaction;ko04630//Jak-STAT signaling pathway;ko04932//Non-alcoholic fatty liver disease (NAFLD);ko04152//AMPK signaling pathway;ko04920//Adipocytokine signaling pathway	K05062;K05062;K05062;K05062;K05062;K05062	GO:0005576//extracellular region;GO:0005886//plasma membrane;GO:0009897//external side of plasma membrane;GO:0016020//membrane;GO:0016021//integral component of membrane;GO:0016323//basolateral plasma membrane;GO:0043235//receptor complex	GO:0004888//transmembrane signaling receptor activity;GO:0004896//cytokine receptor activity;GO:0005515//protein binding;GO:0017046//peptide hormone binding;GO:0019955//cytokine binding;GO:0038021//leptin receptor activity;GO:0042802//identical protein binding	GO:0001525//angiogenesis;GO:0001934//positive regulation of protein phosphorylation;GO:0005977//glycogen metabolic process;GO:0006112//energy reserve metabolic process;GO:0006909//phagocytosis;GO:0007166//cell surface receptor signaling pathway;GO:0007275//multicellular organism development;GO:0008203//cholesterol metabolic process;GO:0010507//negative regulation of autophagy;GO:0014009//glial ce…
ENSG00000167601	388	359	427	710	1084	987	3.55	3.62	3.51	7.87	8.88	8.26	3.56	8.336666667	1.22759341	2.85E-45	1.46E-43	AXL	AXL receptor tyrosine kinase [Source:HGNC Symbol;Acc:HGNC:905]	Human Diseases	Drug resistance	ko01521//EGFR tyrosine kinase inhibitor resistance	K05115	GO:0005615//extracellular space;GO:0005886//plasma membrane;GO:0005887//integral component of plasma membrane;GO:0009986//cell surface;GO:0015629//actin cytoskeleton;GO:0016020//membrane;GO:0016021//integral component of membrane;GO:0043231//intracellular membrane-bounded organelle;GO:0043235//receptor complex;GO:0044228//host cell surface;GO:0070062//extracellular exosome	GO:0000166//nucleotide binding;GO:0001618//virus receptor activity;GO:0001786//phosphatidylserine binding;GO:0004672//protein kinase activity;GO:0004713//protein tyrosine kinase activity;GO:0004714//transmembrane receptor protein tyrosine kinase activity;GO:0005515//protein binding;GO:0005524//ATP binding;GO:0016301//kinase activity;GO:0016740//transferase activity;GO:0032036//myosin heavy chain …	GO:0001764//neuron migration;GO:0001779//natural killer cell differentiation;GO:0001818//negative regulation of cytokine production;GO:0001961//positive regulation of cytokine-mediated signaling pathway;GO:0001974//blood vessel remodeling;GO:0002376//immune system process;GO:0006468//protein phosphorylation;GO:0006909//phagocytosis;GO:0006954//inflammatory response;GO:0007165//signal transduction…
ENSG00000126821	910	772	990	298	367	410	10.84	9.81	10.27	4.23	3.96	4.58	10.30666667	4.256666667	-1.275781794	3.31E-45	1.69E-43	SGPP1	sphingosine-1-phosphate phosphatase 1 [Source:HGNC Symbol;Acc:HGNC:17720]	Metabolism;Environmental Information Processing;Metabolism	Global and overview maps;Signal transduction;Lipid metabolism	ko01100//Metabolic pathways;ko04071//Sphingolipid signaling pathway;ko00600//Sphingolipid metabolism	K04716;K04716;K04716	GO:0005783//endoplasmic reticulum;GO:0005789//endoplasmic reticulum membrane;GO:0005886//plasma membrane;GO:0016020//membrane;GO:0016021//integral component of membrane	GO:0016787//hydrolase activity;GO:0042392//sphingosine-1-phosphate phosphatase activity	GO:0006665//sphingolipid metabolic process;GO:0006668//sphinganine-1-phosphate metabolic process;GO:0006670//sphingosine metabolic process;GO:0030148//sphingolipid biosynthetic process;GO:0035621//ER to Golgi ceramide transport;GO:0045616//regulation of keratinocyte differentiation;GO:0045682//regulation of epidermis development;GO:0046839//phospholipid dephosphorylation;GO:0097191//extrinsic apo…
ENSG00000164933	1161	1099	1382	468	638	659	17.19	16.84	17.24	8.07	8.1	9.31	17.09	8.493333333	-1.00874962	3.01E-44	1.45E-42	SLC25A32	solute carrier family 25 member 32 [Source:HGNC Symbol;Acc:HGNC:29683]	-	-	-	-	GO:0005739//mitochondrion;GO:0005743//mitochondrial inner membrane;GO:0016020//membrane;GO:0016021//integral component of membrane;GO:0031966//mitochondrial membrane	GO:0008517//folic acid transmembrane transporter activity;GO:0015230//FAD transmembrane transporter activity	GO:0006839//mitochondrial transport;GO:0015884//folic acid transport;GO:0046655//folic acid metabolic process;GO:1904947//folate import into mitochondrion;GO:1990548//mitochondrial FAD transmembrane transport
ENSG00000157191	517	538	694	986	1340	1286	10.29	11.35	12.09	23.38	23.91	23.9	11.24333333	23.73	1.077642283	3.11E-44	1.49E-42	NECAP2	NECAP endocytosis associated 2 [Source:HGNC Symbol;Acc:HGNC:25528]	-	-	-	-	GO:0005886//plasma membrane;GO:0005905//clathrin-coated pit;GO:0016020//membrane;GO:0030125//clathrin vesicle coat;GO:0030665//clathrin-coated vesicle membrane;GO:0031410//cytoplasmic vesicle	-	GO:0006897//endocytosis;GO:0015031//protein transport;GO:0016192//vesicle-mediated transport
ENSG00000013561	597	587	733	163	263	238	13.45	13.02	14.01	3.3	6.14	5.08	13.49333333	4.84	-1.479167837	1.38E-43	6.43E-42	RNF14	ring finger protein 14 [Source:HGNC Symbol;Acc:HGNC:10058]	-	-	-	-	GO:0000151//ubiquitin ligase complex;GO:0005634//nucleus;GO:0005654//nucleoplasm;GO:0005737//cytoplasm;GO:0005829//cytosol	GO:0003713//transcription coactivator activity;GO:0004842//ubiquitin-protein transferase activity;GO:0005515//protein binding;GO:0016740//transferase activity;GO:0019787//ubiquitin-like protein transferase activity;GO:0031624//ubiquitin conjugating enzyme binding;GO:0046872//metal ion binding;GO:0050681//androgen receptor binding;GO:0061630//ubiquitin protein ligase activity	GO:0000209//protein polyubiquitination;GO:0006355//regulation of transcription, DNA-templated;GO:0006357//regulation of transcription by RNA polymerase II;GO:0006511//ubiquitin-dependent protein catabolic process;GO:0007165//signal transduction;GO:0016567//protein ubiquitination;GO:0018215//protein phosphopantetheinylation;GO:0030521//androgen receptor signaling pathway;GO:0032436//positive regul…
ENSG00000182795	83	68	72	288	359	374	0.84	0.65	0.56	3.25	2.96	3.34	0.683333333	3.183333333	2.219876823	7.17E-42	3.17E-40	C1orf116	chromosome 1 open reading frame 116 [Source:HGNC Symbol;Acc:HGNC:28667]	-	-	-	-	GO:0005737//cytoplasm;GO:0005829//cytosol;GO:0005886//plasma membrane;GO:0070062//extracellular exosome	GO:0003674//molecular_function;GO:0005515//protein binding	GO:0008150//biological_process
ENSG00000119125	324	281	435	725	984	849	2.73	2.43	3.24	7.57	7.51	7.05	2.8	7.376666667	1.397542218	2.66E-41	1.14E-39	GDA	guanine deaminase [Source:HGNC Symbol;Acc:HGNC:4212]	Metabolism;Metabolism	Global and overview maps;Nucleotide metabolism	ko01100//Metabolic pathways;ko00230//Purine metabolism	K01487;K01487	GO:0005622//intracellular;GO:0005829//cytosol	GO:0008270//zinc ion binding;GO:0008892//guanine deaminase activity;GO:0016787//hydrolase activity;GO:0016810//hydrolase activity, acting on carbon-nitrogen (but not peptide) bonds;GO:0019239//deaminase activity;GO:0046872//metal ion binding	GO:0006139//nucleobase-containing compound metabolic process;GO:0006147//guanine catabolic process;GO:0006195//purine nucleotide catabolic process;GO:0007399//nervous system development;GO:0046098//guanine metabolic process
ENSG00000187775	186	189	258	520	626	618	0.7	0.88	0.85	2.28	2.05	1.96	0.81	2.096666667	1.372103703	2.15E-40	8.81E-39	DNAH17	dynein axonemal heavy chain 17 [Source:HGNC Symbol;Acc:HGNC:2946]	Human Diseases	Neurodegenerative diseases	ko05016//Huntington disease	K10408	GO:0005737//cytoplasm;GO:0005856//cytoskeleton;GO:0005858//axonemal dynein complex;GO:0005874//microtubule;GO:0005929//cilium;GO:0005930//axoneme;GO:0030286//dynein complex;GO:0031514//motile cilium;GO:0036126//sperm flagellum;GO:0036157//outer dynein arm;GO:0042995//cell projection	GO:0000166//nucleotide binding;GO:0003774//motor activity;GO:0003777//microtubule motor activity;GO:0005524//ATP binding;GO:0008569//ATP-dependent microtubule motor activity, minus-end-directed;GO:0045505//dynein intermediate chain binding;GO:0051959//dynein light intermediate chain binding	GO:0003341//cilium movement;GO:0007018//microtubule-based movement;GO:0036158//outer dynein arm assembly;GO:0060285//cilium-dependent cell motility
ENSG00000253313	112	119	137	360	438	459	3.19	3.64	3.19	12.2	11.01	12.36	3.34	11.85666667	1.827778466	9.40E-40	3.74E-38	C1orf210	chromosome 1 open reading frame 210 [Source:HGNC Symbol;Acc:HGNC:28755]	-	-	-	-	GO:0005768//endosome;GO:0005769//early endosome;GO:0005886//plasma membrane;GO:0016020//membrane;GO:0016021//integral component of membrane;GO:0055037//recycling endosome	-	-
ENSG00000138823	226	190	261	508	637	736	2.29	2.26	2.46	6.28	6.36	7.24	2.336666667	6.626666667	1.503831408	1.61E-39	6.28E-38	MTTP	microsomal triglyceride transfer protein [Source:HGNC Symbol;Acc:HGNC:7467]	Organismal Systems	Digestive system	ko04975//Fat digestion and absorption	K14463	GO:0005783//endoplasmic reticulum;GO:0005788//endoplasmic reticulum lumen;GO:0005791//rough endoplasmic reticulum;GO:0005794//Golgi apparatus;GO:0016323//basolateral plasma membrane;GO:0031526//brush border membrane;GO:0031528//microvillus membrane;GO:0031982//vesicle;GO:0043235//receptor complex	GO:0005319//lipid transporter activity;GO:0005515//protein binding;GO:0005548//phospholipid transporter activity;GO:0008289//lipid binding;GO:0034185//apolipoprotein binding;GO:0044877//protein-containing complex binding;GO:0046982//protein heterodimerization activity;GO:0120014//intermembrane phospholipid transfer activity;GO:0120019//intermembrane phosphotidylcholine transfer activity;GO:012002…	GO:0006497//protein lipidation;GO:0006629//lipid metabolic process;GO:0006641//triglyceride metabolic process;GO:0006869//lipid transport;GO:0007623//circadian rhythm;GO:0009306//protein secretion;GO:0015914//phospholipid transport;GO:0015918//sterol transport;GO:0034197//triglyceride transport;GO:0034374//low-density lipoprotein particle remodeling;GO:0034377//plasma lipoprotein particle assembl…
ENSG00000159322	491	441	642	901	1251	1114	9.51	8.04	10.16	19.06	19.81	17.25	9.236666667	18.70666667	1.018108298	5.86E-39	2.27E-37	ADPGK	ADP dependent glucokinase [Source:HGNC Symbol;Acc:HGNC:25250]	Metabolism;Metabolism;Metabolism	Global and overview maps;Global and overview maps;Carbohydrate metabolism	ko01100//Metabolic pathways;ko01200//Carbon metabolism;ko00010//Glycolysis / Gluconeogenesis	K08074;K08074;K08074	GO:0005576//extracellular region;GO:0005783//endoplasmic reticulum;GO:0005789//endoplasmic reticulum membrane;GO:0016020//membrane;GO:0016021//integral component of membrane	GO:0016301//kinase activity;GO:0016740//transferase activity;GO:0016773//phosphotransferase activity, alcohol group as acceptor;GO:0043843//ADP-specific glucokinase activity;GO:0046872//metal ion binding	GO:0005975//carbohydrate metabolic process;GO:0006006//glucose metabolic process;GO:0006096//glycolytic process;GO:0016310//phosphorylation;GO:0061621//canonical glycolysis
ENSG00000198740	443	411	520	763	1094	990	1.76	1.79	1.72	4.12	4.09	3.97	1.756666667	4.06	1.208639266	9.45E-39	3.64E-37	ZNF652	zinc finger protein 652 [Source:HGNC Symbol;Acc:HGNC:29147]	-	-	-	-	GO:0005634//nucleus	GO:0000978//RNA polymerase II proximal promoter sequence-specific DNA binding;GO:0000981//DNA-binding transcription factor activity, RNA polymerase II-specific;GO:0003677//DNA binding;GO:0005515//protein binding;GO:0046872//metal ion binding	GO:0006357//regulation of transcription by RNA polymerase II
ENSG00000140297	270	247	344	556	858	742	4.56	4.69	4.75	11.16	13.88	11.62	4.666666667	12.22	1.388779959	1.99E-38	7.54E-37	GCNT3	glucosaminyl (N-acetyl) transferase 3, mucin type [Source:HGNC Symbol;Acc:HGNC:4205]	Metabolism;Metabolism	Global and overview maps;Glycan biosynthesis and metabolism	ko01100//Metabolic pathways;ko00512//Mucin type O-glycan biosynthesis	K09662;K09662	GO:0000139//Golgi membrane;GO:0005794//Golgi apparatus;GO:0016020//membrane;GO:0016021//integral component of membrane;GO:0070062//extracellular exosome	GO:0003829//beta-1,3-galactosyl-O-glycosyl-glycoprotein beta-1,6-N-acetylglucosaminyltransferase activity;GO:0008109//N-acetyllactosaminide beta-1,6-N-acetylglucosaminyltransferase activity;GO:0016740//transferase activity;GO:0016757//transferase activity, transferring glycosyl groups;GO:0047225//acetylgalactosaminyl-O-glycosyl-glycoprotein beta-1,6-N-acetylglucosaminyltransferase activity	GO:0005975//carbohydrate metabolic process;GO:0006486//protein glycosylation;GO:0006493//protein O-linked glycosylation;GO:0016266//O-glycan processing;GO:0018215//protein phosphopantetheinylation;GO:0048729//tissue morphogenesis;GO:0050892//intestinal absorption;GO:0060993//kidney morphogenesis
ENSG00000159388	761	651	882	241	341	360	11.08	10.12	11.23	4.19	4.5	5.06	10.81	4.583333333	-1.237897405	4.70E-38	1.75E-36	BTG2	BTG anti-proliferation factor 2 [Source:HGNC Symbol;Acc:HGNC:1131]	Genetic Information Processing	Folding, sorting and degradation	ko03018//RNA degradation	K14443	GO:0005634//nucleus;GO:0005737//cytoplasm;GO:0005829//cytosol;GO:0070062//extracellular exosome	GO:0003714//transcription corepressor activity;GO:0005515//protein binding	GO:0000122//negative regulation of transcription by RNA polymerase II;GO:0006281//DNA repair;GO:0006479//protein methylation;GO:0006974//cellular response to DNA damage stimulus;GO:0006977//DNA damage response, signal transduction by p53 class mediator resulting in cell cycle arrest;GO:0008285//negative regulation of cell proliferation;GO:0008306//associative learning;GO:0009612//response to mech…
ENSG00000106948	997	823	995	378	468	406	8.59	7.24	6.92	3.28	3.85	3.18	7.583333333	3.436666667	-1.141822213	1.20E-35	4.09E-34	AKNA	AT-hook transcription factor [Source:HGNC Symbol;Acc:HGNC:24108]	-	-	-	-	GO:0001650//fibrillar center;GO:0005634//nucleus;GO:0005654//nucleoplasm;GO:0005737//cytoplasm;GO:0005813//centrosome;GO:0005814//centriole;GO:0005829//cytosol;GO:0005856//cytoskeleton;GO:0005874//microtubule;GO:0016020//membrane;GO:0043231//intracellular membrane-bounded organelle	GO:0000978//RNA polymerase II proximal promoter sequence-specific DNA binding;GO:0001228//DNA-binding transcription activator activity, RNA polymerase II-specific;GO:0003677//DNA binding;GO:0005515//protein binding	GO:0001837//epithelial to mesenchymal transition;GO:0007399//nervous system development;GO:0021849//neuroblast division in subventricular zone;GO:0045944//positive regulation of transcription by RNA polymerase II;GO:0050727//regulation of inflammatory response;GO:0060232//delamination;GO:0060234//neuroblast delamination
ENSG00000132855	57	59	61	205	301	311	0.77	0.86	0.72	3.32	3.7	3.96	0.783333333	3.66	2.224145392	8.04E-34	2.52E-32	ANGPTL3	angiopoietin like 3 [Source:HGNC Symbol;Acc:HGNC:491]	Organismal Systems	Digestive system	ko04979//Cholesterol metabolism	K22288	GO:0005576//extracellular region;GO:0005615//extracellular space;GO:0005769//early endosome;GO:0005794//Golgi apparatus;GO:0009986//cell surface;GO:0030027//lamellipodium;GO:0042995//cell projection;GO:0062023//collagen-containing extracellular matrix	GO:0004857//enzyme inhibitor activity;GO:0004859//phospholipase inhibitor activity;GO:0005102//signaling receptor binding;GO:0005178//integrin binding;GO:0008083//growth factor activity;GO:0008201//heparin binding	GO:0001525//angiogenesis;GO:0006071//glycerol metabolic process;GO:0006629//lipid metabolic process;GO:0006631//fatty acid metabolic process;GO:0006644//phospholipid metabolic process;GO:0007155//cell adhesion;GO:0007160//cell-matrix adhesion;GO:0007165//signal transduction;GO:0007229//integrin-mediated signaling pathway;GO:0008203//cholesterol metabolic process;GO:0009395//phospholipid catabolic…
ENSG00000159674	762	729	845	313	377	384	23.04	23.7	18.42	12.79	9.21	8.78	21.72	10.26	-1.081993372	9.14E-34	2.86E-32	SPON2	spondin 2 [Source:HGNC Symbol;Acc:HGNC:11253]	-	-	-	-	GO:0005576//extracellular region;GO:0031012//extracellular matrix;GO:0070062//extracellular exosome	GO:0005515//protein binding;GO:0046872//metal ion binding	GO:0002376//immune system process;GO:0007155//cell adhesion;GO:0045087//innate immune response
ENSG00000118200	1062	1056	1187	385	488	618	6.84	7	6.36	2.87	2.86	3.74	6.733333333	3.156666667	-1.092918962	1.79E-33	5.55E-32	CAMSAP2	calmodulin regulated spectrin associated protein family member 2 [Source:HGNC Symbol;Acc:HGNC:29188]	-	-	-	-	GO:0005737//cytoplasm;GO:0005794//Golgi apparatus;GO:0005813//centrosome;GO:0005829//cytosol;GO:0005856//cytoskeleton;GO:0005874//microtubule;GO:0036064//ciliary basal body;GO:0036449//microtubule minus-end;GO:0042995//cell projection;GO:1990752//microtubule end	GO:0005515//protein binding;GO:0005516//calmodulin binding;GO:0008017//microtubule binding;GO:0030507//spectrin binding;GO:0051011//microtubule minus-end binding	GO:0000226//microtubule cytoskeleton organization;GO:0007026//negative regulation of microtubule depolymerization;GO:0031113//regulation of microtubule polymerization;GO:0031122//cytoplasmic microtubule organization;GO:0031175//neuron projection development;GO:0033043//regulation of organelle organization;GO:0050773//regulation of dendrite development;GO:0061564//axon development;GO:1903358//regu…
ENSG00000184752	544	452	617	158	235	216	38.71	35.28	38.93	13.42	15.18	14.47	37.64	14.35666667	-1.390545805	5.49E-33	1.67E-31	NDUFA12	NADH:ubiquinone oxidoreductase subunit A12 [Source:HGNC Symbol;Acc:HGNC:23987]	Metabolism;Human Diseases;Human Diseases;Organismal Systems;Human Diseases;Human Diseases;Organismal Systems;Metabolism	Global and overview maps;Neurodegenerative diseases;Neurodegenerative diseases;Environmental adaptation;Endocrine and metabolic diseases;Neurodegenerative diseases;Nervous system;Energy metabolism	ko01100//Metabolic pathways;ko05010//Alzheimer disease;ko05016//Huntington disease;ko04714//Thermogenesis;ko04932//Non-alcoholic fatty liver disease (NAFLD);ko05012//Parkinson disease;ko04723//Retrograde endocannabinoid signaling;ko00190//Oxidative phosphorylation	K11352;K11352;K11352;K11352;K11352;K11352;K11352;K11352	GO:0005739//mitochondrion;GO:0005743//mitochondrial inner membrane;GO:0005747//mitochondrial respiratory chain complex I;GO:0005829//cytosol;GO:0016020//membrane;GO:0070469//respiratory chain	GO:0005515//protein binding;GO:0008137//NADH dehydrogenase (ubiquinone) activity;GO:0009055//electron transfer activity	GO:0006120//mitochondrial electron transport, NADH to ubiquinone;GO:0006979//response to oxidative stress;GO:0007585//respiratory gaseous exchange;GO:0022900//electron transport chain;GO:0032981//mitochondrial respiratory chain complex I assembly;GO:0042775//mitochondrial ATP synthesis coupled electron transport;GO:0055114//oxidation-reduction process
ENSG00000173702	103	93	102	271	380	372	1.42	1.37	1.23	4.46	4.75	4.81	1.34	4.673333333	1.802218943	9.42E-33	2.83E-31	MUC13	mucin 13, cell surface associated [Source:HGNC Symbol;Acc:HGNC:7511]	-	-	-	-	GO:0005576//extracellular region;GO:0005615//extracellular space;GO:0005796//Golgi lumen;GO:0005829//cytosol;GO:0005886//plasma membrane;GO:0016020//membrane;GO:0016021//integral component of membrane;GO:0016324//apical plasma membrane	GO:0042803//protein homodimerization activity	GO:0002223//stimulatory C-type lectin receptor signaling pathway;GO:0016266//O-glycan processing;GO:0030277//maintenance of gastrointestinal epithelium
ENSG00000185818	511	514	586	184	193	229	3.35	3.6	3.35	1.44	1.15	1.41	3.433333333	1.333333333	-1.364572432	3.51E-31	9.74E-30	NAT8L	N-acetyltransferase 8 like [Source:HGNC Symbol;Acc:HGNC:26742]	Metabolism;Metabolism	Global and overview maps;Amino acid metabolism	ko01100//Metabolic pathways;ko00250//Alanine, aspartate and glutamate metabolism	K18309;K18309	GO:0005737//cytoplasm;GO:0005739//mitochondrion;GO:0005759//mitochondrial matrix;GO:0005783//endoplasmic reticulum;GO:0016020//membrane;GO:0016021//integral component of membrane;GO:0030867//rough endoplasmic reticulum membrane;GO:0031090//organelle membrane;GO:0031966//mitochondrial membrane;GO:0043231//intracellular membrane-bounded organelle	GO:0005515//protein binding;GO:0008080//N-acetyltransferase activity;GO:0016740//transferase activity;GO:0016746//transferase activity, transferring acyl groups;GO:0017188//aspartate N-acetyltransferase activity	GO:0008652//cellular amino acid biosynthetic process
ENSG00000175197	524	448	553	169	212	212	22.89	20.85	21.05	8.76	8.39	8.63	21.59666667	8.593333333	-1.329518894	4.63E-31	1.27E-29	DDIT3	DNA damage inducible transcript 3 [Source:HGNC Symbol;Acc:HGNC:2726]	Human Diseases;Environmental Information Processing;Human Diseases;Genetic Information Processing;Human Diseases;Cellular Processes	Neurodegenerative diseases;Signal transduction;Cancers;Folding, sorting and degradation;Endocrine and metabolic diseases;Cell growth and death	ko05010//Alzheimer disease;ko04010//MAPK signaling pathway;ko05202//Transcriptional misregulation in cancers;ko04141//Protein processing in endoplasmic reticulum;ko04932//Non-alcoholic fatty liver disease (NAFLD);ko04210//Apoptosis	K04452;K04452;K04452;K04452;K04452;K04452	GO:0000785//chromatin;GO:0005634//nucleus;GO:0005654//nucleoplasm;GO:0005667//transcription factor complex;GO:0005737//cytoplasm;GO:0005770//late endosome;GO:0005829//cytosol;GO:0032993//protein-DNA complex;GO:0036488//CHOP-C/EBP complex;GO:0090575//RNA polymerase II transcription factor complex;GO:1990617//CHOP-ATF4 complex;GO:1990622//CHOP-ATF3 complex	GO:0000976//transcription regulatory region sequence-specific DNA binding;GO:0000978//RNA polymerase II proximal promoter sequence-specific DNA binding;GO:0000981//DNA-binding transcription factor activity, RNA polymerase II-specific;GO:0001228//DNA-binding transcription activator activity, RNA polymerase II-specific;GO:0003677//DNA binding;GO:0003700//DNA-binding transcription factor activity;GO…	GO:0000122//negative regulation of transcription by RNA polymerase II;GO:0001955//blood vessel maturation;GO:0006355//regulation of transcription, DNA-templated;GO:0006357//regulation of transcription by RNA polymerase II;GO:0006915//apoptotic process;GO:0006974//cellular response to DNA damage stimulus;GO:0006983//ER overload response;GO:0006986//response to unfolded protein;GO:0007049//cell cyc…
ENSG00000196526	336	319	425	628	787	849	1.78	1.8	1.95	3.95	3.77	4.21	1.843333333	3.976666667	1.109242657	7.49E-31	2.04E-29	AFAP1	actin filament associated protein 1 [Source:HGNC Symbol;Acc:HGNC:24017]	-	-	-	-	GO:0005737//cytoplasm;GO:0005829//cytosol;GO:0005856//cytoskeleton;GO:0005925//focal adhesion;GO:0015629//actin cytoskeleton	GO:0003779//actin binding;GO:0017124//SH3 domain binding;GO:0042169//SH2 domain binding	GO:0009966//regulation of signal transduction;GO:0051493//regulation of cytoskeleton organization
ENSG00000154133	158	98	200	435	524	483	1.6	0.97	1.7	4.99	4.71	4.28	1.423333333	4.66	1.711056386	1.35E-30	3.64E-29	ROBO4	roundabout guidance receptor 4 [Source:HGNC Symbol;Acc:HGNC:17985]	-	-	-	-	GO:0005886//plasma membrane;GO:0016021//integral component of membrane;GO:0030424//axon;GO:0070062//extracellular exosome	GO:0005515//protein binding;GO:0038023//signaling receptor activity;GO:0098632//cell-cell adhesion mediator activity	GO:0001525//angiogenesis;GO:0007156//homophilic cell adhesion via plasma membrane adhesion molecules;GO:0007275//multicellular organism development;GO:0007411//axon guidance;GO:0030154//cell differentiation;GO:0030334//regulation of cell migration;GO:0061028//establishment of endothelial barrier;GO:0070593//dendrite self-avoidance
ENSG00000132854	429	459	480	151	185	166	3.57	4.09	3.19	1.49	1.52	1.12	3.616666667	1.376666667	-1.393481356	9.14E-29	2.29E-27	KANK4	KN motif and ankyrin repeat domains 4 [Source:HGNC Symbol;Acc:HGNC:27263]	-	-	-	-	GO:0005737//cytoplasm;GO:0005829//cytosol;GO:0005856//cytoskeleton;GO:0015630//microtubule cytoskeleton	GO:0005515//protein binding	GO:0030837//negative regulation of actin filament polymerization
ENSG00000146904	104	86	138	306	380	338	1.25	1.1	1.44	4.38	4.13	3.8	1.263333333	4.103333333	1.699561008	3.95E-28	9.68E-27	EPHA1	EPH receptor A1 [Source:HGNC Symbol;Acc:HGNC:3385]	Organismal Systems	Development	ko04360//Axon guidance	K05102	GO:0005886//plasma membrane;GO:0005887//integral component of plasma membrane;GO:0016020//membrane;GO:0016021//integral component of membrane;GO:0043005//neuron projection;GO:0043235//receptor complex	GO:0000166//nucleotide binding;GO:0001968//fibronectin binding;GO:0004672//protein kinase activity;GO:0004713//protein tyrosine kinase activity;GO:0004714//transmembrane receptor protein tyrosine kinase activity;GO:0005003//ephrin receptor activity;GO:0005005//transmembrane-ephrin receptor activity;GO:0005515//protein binding;GO:0005524//ATP binding;GO:0016301//kinase activity;GO:0016740//transfe…	GO:0001525//angiogenesis;GO:0001954//positive regulation of cell-matrix adhesion;GO:0006468//protein phosphorylation;GO:0006469//negative regulation of protein kinase activity;GO:0007155//cell adhesion;GO:0007166//cell surface receptor signaling pathway;GO:0007169//transmembrane receptor protein tyrosine kinase signaling pathway;GO:0007275//multicellular organism development;GO:0007411//axon guid…
ENSG00000184160	633	612	778	282	329	337	11.89	12.68	12.84	6.24	5.92	6.15	12.47	6.103333333	-1.030792175	1.08E-27	2.60E-26	ADRA2C	adrenoceptor alpha 2C [Source:HGNC Symbol;Acc:HGNC:283]	Environmental Information Processing;Environmental Information Processing	Signaling molecules and interaction;Signal transduction	ko04080//Neuroactive ligand-receptor interaction;ko04022//cGMP - PKG signaling pathway	K04140;K04140	GO:0005737//cytoplasm;GO:0005768//endosome;GO:0005886//plasma membrane;GO:0005887//integral component of plasma membrane;GO:0016020//membrane;GO:0016021//integral component of membrane;GO:0030424//axon;GO:0043025//neuronal cell body;GO:0043679//axon terminus;GO:0098978//glutamatergic synapse;GO:0099055//integral component of postsynaptic membrane;GO:0099061//integral component of postsynaptic den…	GO:0004930//G protein-coupled receptor activity;GO:0004935//adrenergic receptor activity;GO:0004938//alpha2-adrenergic receptor activity;GO:0005515//protein binding;GO:0031694//alpha-2A adrenergic receptor binding;GO:0042802//identical protein binding;GO:0042803//protein homodimerization activity;GO:0046982//protein heterodimerization activity;GO:0051379//epinephrine binding	GO:0006940//regulation of smooth muscle contraction;GO:0007165//signal transduction;GO:0007186//G protein-coupled receptor signaling pathway;GO:0007267//cell-cell signaling;GO:0007565//female pregnancy;GO:0010700//negative regulation of norepinephrine secretion;GO:0019229//regulation of vasoconstriction;GO:0030168//platelet activation;GO:0032148//activation of protein kinase B activity;GO:0032811…
ENSG00000198743	557	473	630	206	264	248	1.91	1.73	1.89	0.84	0.82	0.8	1.843333333	0.82	-1.168621165	1.08E-27	2.60E-26	SLC5A3	solute carrier family 5 member 3 [Source:HGNC Symbol;Acc:HGNC:11038]	-	-	-	-	GO:0005886//plasma membrane;GO:0005887//integral component of plasma membrane;GO:0016020//membrane;GO:0016021//integral component of membrane;GO:0048471//perinuclear region of cytoplasm	GO:0005365//myo-inositol transmembrane transporter activity;GO:0005367//myo-inositol:sodium symporter activity;GO:0005412//glucose:sodium symporter activity;GO:0015146//pentose transmembrane transporter activity;GO:0015150//fucose transmembrane transporter activity;GO:0015166//polyol transmembrane transporter activity;GO:0015293//symporter activity;GO:0015459//potassium channel regulator activity…	GO:0006020//inositol metabolic process;GO:0006811//ion transport;GO:0006814//sodium ion transport;GO:0007422//peripheral nervous system development;GO:0015750//pentose transmembrane transport;GO:0015756//fucose transmembrane transport;GO:0015791//polyol transport;GO:0015798//myo-inositol transport;GO:0043085//positive regulation of catalytic activity;GO:0043576//regulation of respiratory gaseous …
ENSG00000162078	86	68	82	218	343	288	3.99	3.43	3.32	12.29	14.91	12.95	3.58	13.38333333	1.902405994	1.82E-27	4.32E-26	ZG16B	zymogen granule protein 16B [Source:HGNC Symbol;Acc:HGNC:30456]	-	-	-	-	GO:0005576//extracellular region;GO:0005615//extracellular space;GO:0070062//extracellular exosome	GO:0003674//molecular_function;GO:0005515//protein binding;GO:0030246//carbohydrate binding	GO:0001895//retina homeostasis
ENSG00000166866	181	190	217	385	529	496	1.98	2.46	2.07	5.03	7.68	7.23	2.17	6.646666667	1.614935961	2.01E-27	4.76E-26	MYO1A	myosin IA [Source:HGNC Symbol;Acc:HGNC:7595]	Human Diseases	Infectious diseases	ko05130//Pathogenic Escherichia coli infection	K10356	GO:0005737//cytoplasm;GO:0005886//plasma membrane;GO:0005902//microvillus;GO:0005903//brush border;GO:0009925//basal plasma membrane;GO:0015629//actin cytoskeleton;GO:0016323//basolateral plasma membrane;GO:0016324//apical plasma membrane;GO:0016328//lateral plasma membrane;GO:0016459//myosin complex;GO:0030864//cortical actin cytoskeleton;GO:0031941//filamentous actin;GO:0031982//vesicle;GO:0044…	GO:0000146//microfilament motor activity;GO:0000166//nucleotide binding;GO:0003774//motor activity;GO:0003779//actin binding;GO:0005515//protein binding;GO:0005516//calmodulin binding;GO:0005524//ATP binding;GO:0030898//actin-dependent ATPase activity;GO:0051015//actin filament binding	GO:0007015//actin filament organization;GO:0007605//sensory perception of sound;GO:0030030//cell projection organization;GO:0030033//microvillus assembly;GO:0030050//vesicle transport along actin filament;GO:0051648//vesicle localization
ENSG00000280571	138	214	129	13	11	6	9.09	14.87	7	0.99	0.64	0.04	10.32	0.556666667	-4.212485464	5.99E-27	1.39E-25	AC006059.2	novel protein	-	-	-	-	GO:0016020//membrane;GO:0016021//integral component of membrane	-	-
ENSG00000171174	256	229	230	436	667	604	7.86	7.51	6.09	15.69	19.21	17.47	7.153333333	17.45666667	1.287090529	1.18E-26	2.69E-25	RBKS	ribokinase [Source:HGNC Symbol;Acc:HGNC:30325]	Metabolism;Metabolism	Global and overview maps;Carbohydrate metabolism	ko01100//Metabolic pathways;ko00030//Pentose phosphate pathway	K00852;K00852	GO:0005634//nucleus;GO:0005737//cytoplasm;GO:0005829//cytosol	GO:0000166//nucleotide binding;GO:0004747//ribokinase activity;GO:0005515//protein binding;GO:0005524//ATP binding;GO:0016301//kinase activity;GO:0016740//transferase activity;GO:0016773//phosphotransferase activity, alcohol group as acceptor;GO:0042802//identical protein binding;GO:0046872//metal ion binding	GO:0005975//carbohydrate metabolic process;GO:0006014//D-ribose metabolic process;GO:0006098//pentose-phosphate shunt;GO:0016310//phosphorylation;GO:0019303//D-ribose catabolic process;GO:0046835//carbohydrate phosphorylation
ENSG00000204516	344	309	426	601	767	750	5.67	5.44	6.13	11.82	11.45	11.59	5.746666667	11.62	1.015812795	1.22E-26	2.78E-25	MICB	MHC class I polypeptide-related sequence B [Source:HGNC Symbol;Acc:HGNC:7091]	Human Diseases	Infectious diseases	ko05167//Kaposi sarcoma-associated herpesvirus infection	K07985	GO:0005615//extracellular space;GO:0005886//plasma membrane;GO:0009897//external side of plasma membrane;GO:0009986//cell surface;GO:0016020//membrane;GO:0016021//integral component of membrane	GO:0046703//natural killer cell lectin-like receptor binding	GO:0002250//adaptive immune response;GO:0002376//immune system process;GO:0002429//immune response-activating cell surface receptor signaling pathway;GO:0006979//response to oxidative stress;GO:0009408//response to heat;GO:0016032//viral process;GO:0019835//cytolysis;GO:0032526//response to retinoic acid;GO:0046629//gamma-delta T cell activation;GO:0050689//negative regulation of defense response…
ENSG00000140044	251	274	388	57	49	93	5.94	7.43	8.94	1.78	1.02	1.73	7.436666667	1.51	-2.300107558	2.01E-26	4.58E-25	JDP2	Jun dimerization protein 2 [Source:HGNC Symbol;Acc:HGNC:17546]	-	-	-	-	GO:0000785//chromatin;GO:0005634//nucleus	GO:0000978//RNA polymerase II proximal promoter sequence-specific DNA binding;GO:0000981//DNA-binding transcription factor activity, RNA polymerase II-specific;GO:0001227//DNA-binding transcription repressor activity, RNA polymerase II-specific;GO:0003677//DNA binding;GO:0003682//chromatin binding;GO:0003690//double-stranded DNA binding;GO:0003700//DNA-binding transcription factor activity;GO:000…	GO:0000122//negative regulation of transcription by RNA polymerase II;GO:0006355//regulation of transcription, DNA-templated;GO:0006357//regulation of transcription by RNA polymerase II;GO:0031063//regulation of histone deacetylation;GO:0031065//positive regulation of histone deacetylation;GO:0045599//negative regulation of fat cell differentiation
ENSG00000196517	468	459	562	185	219	229	6.24	6.94	6.42	3.4	2.67	2.71	6.533333333	2.926666667	-1.158560809	4.00E-26	8.98E-25	SLC6A9	solute carrier family 6 member 9 [Source:HGNC Symbol;Acc:HGNC:11056]	Organismal Systems	Nervous system	ko04721//Synaptic vesicle cycle	K05038	GO:0005768//endosome;GO:0005886//plasma membrane;GO:0005887//integral component of plasma membrane;GO:0009925//basal plasma membrane;GO:0014069//postsynaptic density;GO:0016020//membrane;GO:0016021//integral component of membrane;GO:0016323//basolateral plasma membrane;GO:0016324//apical plasma membrane;GO:0016328//lateral plasma membrane;GO:0030285//integral component of synaptic vesicle membran…	GO:0005283//amino acid:sodium symporter activity;GO:0015187//glycine transmembrane transporter activity;GO:0015293//symporter activity;GO:0015375//glycine:sodium symporter activity	GO:0003333//amino acid transmembrane transport;GO:0006836//neurotransmitter transport;GO:0006865//amino acid transport;GO:0015816//glycine transport;GO:0035725//sodium ion transmembrane transport;GO:0046985//positive regulation of hemoglobin biosynthetic process;GO:0055085//transmembrane transport;GO:0070455//positive regulation of heme biosynthetic process;GO:1903804//glycine import across plasm…
ENSG00000102230	227	219	282	443	579	550	1.89	2	1.84	4.47	4.23	4.15	1.91	4.283333333	1.165161315	1.48E-25	3.26E-24	PCYT1B	phosphate cytidylyltransferase 1, choline, beta [Source:HGNC Symbol;Acc:HGNC:8755]	Metabolism;Human Diseases;Metabolism;Metabolism	Global and overview maps;Cancers;Lipid metabolism;Metabolism of other amino acids	ko01100//Metabolic pathways;ko05231//Choline metabolism in cancer;ko00564//Glycerophospholipid metabolism;ko00440//Phosphonate and phosphinate metabolism	K00968;K00968;K00968;K00968	GO:0005737//cytoplasm;GO:0005783//endoplasmic reticulum;GO:0005789//endoplasmic reticulum membrane	GO:0003824//catalytic activity;GO:0004105//choline-phosphate cytidylyltransferase activity;GO:0016740//transferase activity;GO:0016779//nucleotidyltransferase activity;GO:0031210//phosphatidylcholine binding	GO:0001541//ovarian follicle development;GO:0006629//lipid metabolic process;GO:0006656//phosphatidylcholine biosynthetic process;GO:0006657//CDP-choline pathway;GO:0007283//spermatogenesis;GO:0008654//phospholipid biosynthetic process;GO:0009058//biosynthetic process
ENSG00000187288	94	101	88	245	362	313	3.11	3.57	2.54	9.67	10.85	9.72	3.073333333	10.08	1.713619484	1.96E-25	4.29E-24	CIDEC	cell death inducing DFFA like effector c [Source:HGNC Symbol;Acc:HGNC:24229]	-	-	-	-	GO:0005634//nucleus;GO:0005783//endoplasmic reticulum;GO:0005811//lipid droplet;GO:0005829//cytosol	GO:0003674//molecular_function;GO:0005515//protein binding	GO:0006915//apoptotic process;GO:0034389//lipid droplet organization;GO:0042981//regulation of apoptotic process;GO:0097194//execution phase of apoptosis
ENSG00000175745	597	579	744	248	340	339	7.8	7.64	8.65	3.45	3.73	4.37	8.03	3.85	-1.060541542	1.97E-25	4.32E-24	NR2F1	nuclear receptor subfamily 2 group F member 1 [Source:HGNC Symbol;Acc:HGNC:7975]	-	-	-	-	GO:0000785//chromatin;GO:0005634//nucleus;GO:0005654//nucleoplasm;GO:0005829//cytosol	GO:0000978//RNA polymerase II proximal promoter sequence-specific DNA binding;GO:0001227//DNA-binding transcription repressor activity, RNA polymerase II-specific;GO:0003677//DNA binding;GO:0003700//DNA-binding transcription factor activity;GO:0004879//nuclear receptor activity;GO:0005515//protein binding;GO:0008270//zinc ion binding;GO:0043565//sequence-specific DNA binding;GO:0044323//retinoic …	GO:0000122//negative regulation of transcription by RNA polymerase II;GO:0006355//regulation of transcription, DNA-templated;GO:0006357//regulation of transcription by RNA polymerase II;GO:0006367//transcription initiation from RNA polymerase II promoter;GO:0007165//signal transduction;GO:0007399//nervous system development;GO:0010977//negative regulation of neuron projection development;GO:00301…
ENSG00000184731	287	249	291	515	680	575	2.94	2.72	2.6	6.29	6.31	5.52	2.753333333	6.04	1.133369269	2.90E-25	6.31E-24	FAM110C	family with sequence similarity 110 member C [Source:HGNC Symbol;Acc:HGNC:33340]	-	-	-	-	GO:0000922//spindle pole;GO:0005634//nucleus;GO:0005737//cytoplasm;GO:0005815//microtubule organizing center;GO:0005856//cytoskeleton;GO:0005874//microtubule;GO:0005938//cell cortex	GO:0005515//protein binding;GO:0043014//alpha-tubulin binding	GO:0030335//positive regulation of cell migration;GO:0051897//positive regulation of protein kinase B signaling;GO:0060491//regulation of cell projection assembly
ENSG00000170835	257	227	267	435	581	591	4.29	4.04	3.88	8.66	8.78	9.24	4.07	8.893333333	1.127695466	1.11E-24	2.34E-23	CEL	carboxyl ester lipase [Source:HGNC Symbol;Acc:HGNC:1848]	Metabolism;Organismal Systems;Metabolism;Organismal Systems;Metabolism	Global and overview maps;Digestive system;Lipid metabolism;Digestive system;Lipid metabolism	ko01100//Metabolic pathways;ko04972//Pancreatic secretion;ko00561//Glycerolipid metabolism;ko04975//Fat digestion and absorption;ko00100//Steroid biosynthesis	K12298;K12298;K12298;K12298;K12298	GO:0005576//extracellular region;GO:0005615//extracellular space;GO:0005737//cytoplasm;GO:0005887//integral component of plasma membrane;GO:0009986//cell surface;GO:0045202//synapse;GO:0070062//extracellular exosome;GO:0098793//presynapse	GO:0003824//catalytic activity;GO:0004771//sterol esterase activity;GO:0004806//triglyceride lipase activity;GO:0005515//protein binding;GO:0008126//acetylesterase activity;GO:0008201//heparin binding;GO:0016787//hydrolase activity;GO:0016788//hydrolase activity, acting on ester bonds;GO:0038023//signaling receptor activity;GO:0042043//neurexin family protein binding;GO:0052689//carboxylic ester …	GO:0006629//lipid metabolic process;GO:0006707//cholesterol catabolic process;GO:0007158//neuron cell-cell adhesion;GO:0007268//chemical synaptic transmission;GO:0009062//fatty acid catabolic process;GO:0016042//lipid catabolic process;GO:0018350//protein esterification;GO:0030157//pancreatic juice secretion;GO:0030299//intestinal cholesterol absorption;GO:0044241//lipid digestion;GO:0044258//int…
ENSG00000052344	260	250	314	469	603	659	5.8	5.77	5.92	12.11	11.87	13.36	5.83	12.44666667	1.094191638	1.14E-24	2.40E-23	PRSS8	serine protease 8 [Source:HGNC Symbol;Acc:HGNC:9491]	-	-	-	-	GO:0005576//extracellular region;GO:0005615//extracellular space;GO:0005886//plasma membrane;GO:0016020//membrane;GO:0016021//integral component of membrane;GO:0070062//extracellular exosome	GO:0004252//serine-type endopeptidase activity;GO:0005515//protein binding;GO:0008233//peptidase activity;GO:0008236//serine-type peptidase activity;GO:0016787//hydrolase activity;GO:0017080//sodium channel regulator activity	GO:0006508//proteolysis;GO:0010765//positive regulation of sodium ion transport;GO:0070268//cornification
ENSG00000135074	101	95	124	244	378	320	0.68	0.62	0.83	1.78	2.14	1.84	0.71	1.92	1.435215381	1.16E-24	2.44E-23	ADAM19	ADAM metallopeptidase domain 19 [Source:HGNC Symbol;Acc:HGNC:197]	-	-	-	-	GO:0005634//nucleus;GO:0005794//Golgi apparatus;GO:0005886//plasma membrane;GO:0016020//membrane;GO:0016021//integral component of membrane;GO:0062023//collagen-containing extracellular matrix	GO:0004222//metalloendopeptidase activity;GO:0005515//protein binding;GO:0008233//peptidase activity;GO:0008237//metallopeptidase activity;GO:0016787//hydrolase activity;GO:0017124//SH3 domain binding;GO:0046872//metal ion binding;GO:1902945//metalloendopeptidase activity involved in amyloid precursor protein catabolic process	GO:0001890//placenta development;GO:0006508//proteolysis;GO:0006509//membrane protein ectodomain proteolysis;GO:0010628//positive regulation of gene expression;GO:0016485//protein processing;GO:0030198//extracellular matrix organization;GO:0042987//amyloid precursor protein catabolic process;GO:2000049//positive regulation of cell-cell adhesion mediated by cadherin
ENSG00000153029	362	351	373	578	783	745	5.5	5.43	4.6	12	12.19	10.93	5.176666667	11.70666667	1.177235015	1.30E-24	2.73E-23	MR1	major histocompatibility complex, class I-related [Source:HGNC Symbol;Acc:HGNC:4975]	-	-	-	-	GO:0000139//Golgi membrane;GO:0005576//extracellular region;GO:0005615//extracellular space;GO:0005768//endosome;GO:0005783//endoplasmic reticulum;GO:0005789//endoplasmic reticulum membrane;GO:0005794//Golgi apparatus;GO:0005886//plasma membrane;GO:0009897//external side of plasma membrane;GO:0016020//membrane;GO:0016021//integral component of membrane;GO:0031901//early endosome membrane;GO:00319…	GO:0005515//protein binding;GO:0030881//beta-2-microglobulin binding;GO:0032393//MHC class I receptor activity;GO:0042608//T cell receptor binding	GO:0002376//immune system process;GO:0002474//antigen processing and presentation of peptide antigen via MHC class I;GO:0002854//positive regulation of T cell mediated cytotoxicity directed against tumor cell target;GO:0006955//immune response;GO:0019884//antigen processing and presentation of exogenous antigen;GO:0033077//T cell differentiation in thymus;GO:0045087//innate immune response;GO:005…
ENSG00000099260	198	198	207	381	499	512	3.37	3.79	3.07	7.96	7.69	8.47	3.41	8.04	1.237423762	1.88E-24	3.87E-23	PALMD	palmdelphin [Source:HGNC Symbol;Acc:HGNC:15846]	-	-	-	-	GO:0005737//cytoplasm;GO:0016020//membrane;GO:0030054//cell junction;GO:0030425//dendrite;GO:0042995//cell projection;GO:0043197//dendritic spine;GO:0045202//synapse	GO:0005515//protein binding	GO:0008360//regulation of cell shape
ENSG00000243147	238	188	201	387	615	544	20.08	17.18	14.84	39.99	47.66	44.22	17.36666667	43.95666667	1.339761116	3.21E-24	6.54E-23	MRPL33	mitochondrial ribosomal protein L33 [Source:HGNC Symbol;Acc:HGNC:14487]	Genetic Information Processing	Translation	ko03010//Ribosome	K02913	GO:0005739//mitochondrion;GO:0005743//mitochondrial inner membrane;GO:0005762//mitochondrial large ribosomal subunit;GO:0005840//ribosome	GO:0003735//structural constituent of ribosome	GO:0006412//translation;GO:0070125//mitochondrial translational elongation;GO:0070126//mitochondrial translational termination
ENSG00000156413	392	368	490	654	869	779	5.74	5.77	6.86	13.79	13.21	13.53	6.123333333	13.51	1.141638549	3.45E-24	7.02E-23	FUT6	fucosyltransferase 6 [Source:HGNC Symbol;Acc:HGNC:4017]	Metabolism;Metabolism	Global and overview maps;Glycan biosynthesis and metabolism	ko01100//Metabolic pathways;ko00601//Glycosphingolipid biosynthesis - lacto and neolacto series	K07634;K07634	GO:0005576//extracellular region;GO:0005794//Golgi apparatus;GO:0016020//membrane;GO:0016021//integral component of membrane;GO:0032580//Golgi cisterna membrane;GO:0070062//extracellular exosome	GO:0008417//fucosyltransferase activity;GO:0016740//transferase activity;GO:0016757//transferase activity, transferring glycosyl groups;GO:0017083//4-galactosyl-N-acetylglucosaminide 3-alpha-L-fucosyltransferase activity;GO:0046920//alpha-(1->3)-fucosyltransferase activity	GO:0006486//protein glycosylation;GO:0006672//ceramide metabolic process;GO:0036065//fucosylation;GO:0036071//N-glycan fucosylation;GO:0042355//L-fucose catabolic process
ENSG00000184012	150	139	154	308	453	376	1.89	1.96	2.03	5	6.16	5.21	1.96	5.456666667	1.477166262	8.09E-24	1.62E-22	TMPRSS2	transmembrane serine protease 2 [Source:HGNC Symbol;Acc:HGNC:11876]	Human Diseases;Human Diseases;Human Diseases	Cancers;Infectious diseases;Cancers	ko05202//Transcriptional misregulation in cancers;ko05164//Influenza A;ko05215//Prostate cancer	K09633;K09633;K09633	GO:0005576//extracellular region;GO:0005654//nucleoplasm;GO:0005886//plasma membrane;GO:0005887//integral component of plasma membrane;GO:0016020//membrane;GO:0016021//integral component of membrane;GO:0070062//extracellular exosome	GO:0004252//serine-type endopeptidase activity;GO:0005044//scavenger receptor activity;GO:0005515//protein binding;GO:0008233//peptidase activity;GO:0008236//serine-type peptidase activity;GO:0016787//hydrolase activity	GO:0006508//proteolysis;GO:0006897//endocytosis;GO:0016540//protein autoprocessing;GO:0046598//positive regulation of viral entry into host cell
ENSG00000196917	281	259	274	511	607	595	2.34	2.3	1.99	5.08	4.58	4.65	2.21	4.77	1.109942897	1.17E-23	2.33E-22	HCAR1	hydroxycarboxylic acid receptor 1 [Source:HGNC Symbol;Acc:HGNC:4532]	Environmental Information Processing	Signal transduction	ko04024//cAMP signaling pathway	K08401	GO:0005886//plasma membrane;GO:0016020//membrane;GO:0016021//integral component of membrane	GO:0004930//G protein-coupled receptor activity	GO:0007165//signal transduction;GO:0007186//G protein-coupled receptor signaling pathway
ENSG00000143622	204	195	292	414	564	558	3.73	4.06	5.31	8.67	9.3	9.84	4.366666667	9.27	1.086036933	1.47E-23	2.90E-22	RIT1	Ras like without CAAX 1 [Source:HGNC Symbol;Acc:HGNC:10023]	-	-	-	-	GO:0005886//plasma membrane;GO:0016020//membrane	GO:0000166//nucleotide binding;GO:0003924//GTPase activity;GO:0005515//protein binding;GO:0005516//calmodulin binding;GO:0005525//GTP binding;GO:0016787//hydrolase activity;GO:0019003//GDP binding	GO:0007165//signal transduction;GO:0007265//Ras protein signal transduction
ENSG00000153132	583	525	690	207	308	332	8.5	8.33	8.87	3.6	4.22	4.54	8.566666667	4.12	-1.056089616	4.23E-23	8.05E-22	CLGN	calmegin [Source:HGNC Symbol;Acc:HGNC:2060]	-	-	-	-	GO:0005635//nuclear envelope;GO:0005783//endoplasmic reticulum;GO:0005789//endoplasmic reticulum membrane;GO:0016020//membrane;GO:0016021//integral component of membrane	GO:0005509//calcium ion binding;GO:0005515//protein binding;GO:0044183//protein binding involved in protein folding;GO:0051082//unfolded protein binding	GO:0006457//protein folding;GO:0007338//single fertilization;GO:0007339//binding of sperm to zona pellucida;GO:0030968//endoplasmic reticulum unfolded protein response;GO:0065003//protein-containing complex assembly
ENSG00000125775	20	16	26	123	144	133	0.57	0.44	0.64	3.96	3.5	3.4	0.55	3.62	2.718486174	1.53E-22	2.83E-21	SDCBP2	syndecan binding protein 2 [Source:HGNC Symbol;Acc:HGNC:15756]	-	-	-	-	GO:0005634//nucleus;GO:0005654//nucleoplasm;GO:0005730//nucleolus;GO:0005737//cytoplasm;GO:0005794//Golgi apparatus;GO:0005829//cytosol;GO:0005886//plasma membrane;GO:0016020//membrane;GO:0016607//nuclear speck;GO:0070062//extracellular exosome	GO:0005515//protein binding;GO:0005546//phosphatidylinositol-4,5-bisphosphate binding;GO:0008022//protein C-terminus binding;GO:0008289//lipid binding;GO:0042802//identical protein binding;GO:0042803//protein homodimerization activity;GO:0046982//protein heterodimerization activity	GO:0007399//nervous system development;GO:0008283//cell proliferation;GO:0035556//intracellular signal transduction;GO:0046907//intracellular transport
ENSG00000163898	27	16	28	97	194	167	0.43	0.17	0.38	1.39	2.56	2.09	0.326666667	2.013333333	2.623694895	3.45E-22	6.35E-21	LIPH	lipase H [Source:HGNC Symbol;Acc:HGNC:18483]	-	-	-	-	GO:0005576//extracellular region;GO:0005615//extracellular space;GO:0005886//plasma membrane;GO:0016020//membrane	GO:0004465//lipoprotein lipase activity;GO:0004620//phospholipase activity;GO:0004806//triglyceride lipase activity;GO:0008201//heparin binding;GO:0016298//lipase activity;GO:0016787//hydrolase activity;GO:0052689//carboxylic ester hydrolase activity	GO:0006629//lipid metabolic process;GO:0006633//fatty acid biosynthetic process;GO:0006654//phosphatidic acid biosynthetic process;GO:0016042//lipid catabolic process;GO:0019433//triglyceride catabolic process
ENSG00000186665	163	134	183	310	478	385	4.87	4.21	5.11	11.3	13.44	11.02	4.73	11.92	1.333472147	7.09E-22	1.29E-20	C17orf58	chromosome 17 open reading frame 58 [Source:HGNC Symbol;Acc:HGNC:27568]	-	-	-	-	GO:0005576//extracellular region;GO:0062023//collagen-containing extracellular matrix	GO:0005515//protein binding	-
ENSG00000137869	232	189	246	363	588	524	6.73	4.96	4.71	11.35	13.86	14.74	5.466666667	13.31666667	1.284499688	1.72E-21	3.06E-20	CYP19A1	cytochrome P450 family 19 subfamily A member 1 [Source:HGNC Symbol;Acc:HGNC:2594]	Metabolism;Metabolism;Organismal Systems	Global and overview maps;Lipid metabolism;Endocrine system	ko01100//Metabolic pathways;ko00140//Steroid hormone biosynthesis;ko04913//Ovarian Steroidogenesis	K07434;K07434;K07434	GO:0005783//endoplasmic reticulum;GO:0005789//endoplasmic reticulum membrane;GO:0016020//membrane;GO:0016021//integral component of membrane;GO:0031090//organelle membrane;GO:0043231//intracellular membrane-bounded organelle	GO:0004497//monooxygenase activity;GO:0005506//iron ion binding;GO:0008395//steroid hydroxylase activity;GO:0009055//electron transfer activity;GO:0016491//oxidoreductase activity;GO:0016705//oxidoreductase activity, acting on paired donors, with incorporation or reduction of molecular oxygen;GO:0016712//oxidoreductase activity, acting on paired donors, with incorporation or reduction of molecula…	GO:0006694//steroid biosynthetic process;GO:0006703//estrogen biosynthetic process;GO:0006710//androgen catabolic process;GO:0008585//female gonad development;GO:0016125//sterol metabolic process;GO:0022900//electron transport chain;GO:0032355//response to estradiol;GO:0055114//oxidation-reduction process;GO:2000866//positive regulation of estradiol secretion
ENSG00000065357	217	210	214	353	535	540	4.36	4.62	4.65	7.16	10.4	11.3	4.543333333	9.62	1.082285738	1.17E-20	1.99E-19	DGKA	diacylglycerol kinase alpha [Source:HGNC Symbol;Acc:HGNC:2849]	Metabolism;Environmental Information Processing;Human Diseases;Environmental Information Processing;Metabolism;Metabolism	Global and overview maps;Signal transduction;Cancers;Signal transduction;Lipid metabolism;Lipid metabolism	ko01100//Metabolic pathways;ko04072//Phospholipase D signaling pathway;ko05231//Choline metabolism in cancer;ko04070//Phosphatidylinositol signaling system;ko00564//Glycerophospholipid metabolism;ko00561//Glycerolipid metabolism	K00901;K00901;K00901;K00901;K00901;K00901	GO:0005737//cytoplasm;GO:0005829//cytosol;GO:0005886//plasma membrane;GO:0016020//membrane	GO:0000166//nucleotide binding;GO:0003951//NAD+ kinase activity;GO:0004143//diacylglycerol kinase activity;GO:0005509//calcium ion binding;GO:0005524//ATP binding;GO:0005543//phospholipid binding;GO:0008289//lipid binding;GO:0016301//kinase activity;GO:0016740//transferase activity;GO:0046872//metal ion binding	GO:0006629//lipid metabolic process;GO:0006654//phosphatidic acid biosynthetic process;GO:0007165//signal transduction;GO:0007205//protein kinase C-activating G protein-coupled receptor signaling pathway;GO:0016310//phosphorylation;GO:0030168//platelet activation;GO:0035556//intracellular signal transduction;GO:0046339//diacylglycerol metabolic process;GO:0046486//glycerolipid metabolic process;G…
ENSG00000182326	115	95	112	229	360	293	1.63	1.76	1.71	4.47	4.58	3.83	1.7	4.293333333	1.336563441	3.13E-20	5.17E-19	C1S	complement C1s [Source:HGNC Symbol;Acc:HGNC:1247]	Human Diseases;Human Diseases;Organismal Systems;Human Diseases	Immune diseases;Infectious diseases;Immune system;Infectious diseases	ko05322//Systemic lupus erythematosus;ko05150//Staphylococcus aureus infection;ko04610//Complement and coagulation cascades;ko05133//Pertussis	K01331;K01331;K01331;K01331	GO:0005576//extracellular region;GO:0005615//extracellular space;GO:0072562//blood microparticle	GO:0004252//serine-type endopeptidase activity;GO:0005509//calcium ion binding;GO:0005515//protein binding;GO:0008233//peptidase activity;GO:0008236//serine-type peptidase activity;GO:0016787//hydrolase activity;GO:0042802//identical protein binding;GO:0046872//metal ion binding	GO:0002376//immune system process;GO:0006508//proteolysis;GO:0006956//complement activation;GO:0006958//complement activation, classical pathway;GO:0030449//regulation of complement activation;GO:0045087//innate immune response
ENSG00000119965	491	504	549	208	299	251	6.7	7.34	6.53	3.38	3.69	3.21	6.856666667	3.426666667	-1.000701529	2.17E-19	3.41E-18	C10orf88	chromosome 10 open reading frame 88 [Source:HGNC Symbol;Acc:HGNC:25822]	-	-	-	-	GO:0005737//cytoplasm;GO:0005739//mitochondrion	GO:0005515//protein binding;GO:0016787//hydrolase activity;GO:0016887//ATPase activity;GO:0042802//identical protein binding	-
ENSG00000163453	272	275	368	446	734	637	7.57	8.17	8.97	14.93	18.53	16.7	8.236666667	16.72	1.021442337	2.99E-19	4.64E-18	IGFBP7	insulin like growth factor binding protein 7 [Source:HGNC Symbol;Acc:HGNC:5476]	-	-	-	-	GO:0005576//extracellular region;GO:0005615//extracellular space;GO:0005788//endoplasmic reticulum lumen;GO:0062023//collagen-containing extracellular matrix;GO:0070062//extracellular exosome	GO:0005201//extracellular matrix structural constituent;GO:0005515//protein binding;GO:0005520//insulin-like growth factor binding;GO:0019838//growth factor binding	GO:0001558//regulation of cell growth;GO:0007155//cell adhesion;GO:0007566//embryo implantation;GO:0008285//negative regulation of cell proliferation;GO:0009408//response to heat;GO:0009966//regulation of signal transduction;GO:0014070//response to organic cyclic compound;GO:0032526//response to retinoic acid;GO:0032870//cellular response to hormone stimulus;GO:0043687//post-translational protein…
ENSG00000173281	72	58	85	196	246	216	0.52	0.45	0.53	1.69	1.61	1.46	0.5	1.586666667	1.665999073	3.00E-19	4.66E-18	PPP1R3B	protein phosphatase 1 regulatory subunit 3B [Source:HGNC Symbol;Acc:HGNC:14942]	Organismal Systems;Human Diseases	Endocrine system;Endocrine and metabolic diseases	ko04910//Insulin signaling pathway;ko04931//Insulin resistance	K07189;K07189	GO:0000164//protein phosphatase type 1 complex;GO:0042587//glycogen granule;GO:0043231//intracellular membrane-bounded organelle	GO:0004721//phosphoprotein phosphatase activity;GO:0005515//protein binding;GO:0008157//protein phosphatase 1 binding;GO:0019888//protein phosphatase regulator activity;GO:0019899//enzyme binding;GO:0050196//[phosphorylase] phosphatase activity;GO:2001069//glycogen binding	GO:0005975//carbohydrate metabolic process;GO:0005977//glycogen metabolic process;GO:0005979//regulation of glycogen biosynthetic process;GO:0005981//regulation of glycogen catabolic process;GO:0006470//protein dephosphorylation;GO:0043666//regulation of phosphoprotein phosphatase activity
ENSG00000143375	57	99	80	236	258	265	0.44	0.82	0.82	2.19	1.82	1.93	0.693333333	1.98	1.513879403	6.06E-18	8.64E-17	CGN	cingulin [Source:HGNC Symbol;Acc:HGNC:17429]	Cellular Processes	Cellular community - eukaryotes	ko04530//Tight junction	K06102	GO:0005886//plasma membrane;GO:0005923//bicellular tight junction;GO:0016459//myosin complex;GO:0030054//cell junction	GO:0003774//motor activity;GO:0003779//actin binding;GO:0005515//protein binding;GO:0045296//cadherin binding	GO:0007179//transforming growth factor beta receptor signaling pathway;GO:0008150//biological_process
ENSG00000147883	53	46	51	145	181	186	0.56	0.51	0.46	1.93	1.73	1.8	0.51	1.82	1.835369298	1.42E-17	1.98E-16	CDKN2B	cyclin dependent kinase inhibitor 2B [Source:HGNC Symbol;Acc:HGNC:1788]	Human Diseases;Human Diseases;Human Diseases;Cellular Processes;Human Diseases;Human Diseases;Environmental Information Processing;Cellular Processes;Environmental Information Processing;Human Diseases	Cancers;Infectious diseases;Cancers;Cell growth and death;Endocrine and metabolic diseases;Cancers;Signal transduction;Cell growth and death;Signal transduction;Cancers	ko05200//Pathways in cancer;ko05166//HTLV-I infection;ko05203//Viral carcinogenesis;ko04218//Cellular senescence;ko04934//Cushing syndrome;ko05226//Gastric cancer;ko04068//FoxO signaling pathway;ko04110//Cell cycle;ko04350//TGF-beta signaling pathway;ko05222//Small cell lung cancer	K04685;K04685;K04685;K04685;K04685;K04685;K04685;K04685;K04685;K04685	GO:0005634//nucleus;GO:0005737//cytoplasm;GO:0005829//cytosol	GO:0004861//cyclin-dependent protein serine/threonine kinase inhibitor activity;GO:0005515//protein binding;GO:0016301//kinase activity;GO:0019901//protein kinase binding	GO:0000079//regulation of cyclin-dependent protein serine/threonine kinase activity;GO:0000086//G2/M transition of mitotic cell cycle;GO:0007049//cell cycle;GO:0007050//cell cycle arrest;GO:0008285//negative regulation of cell proliferation;GO:0016310//phosphorylation;GO:0030219//megakaryocyte differentiation;GO:0030511//positive regulation of transforming growth factor beta receptor signaling pa…
ENSG00000103034	95	74	128	210	298	275	1.8	0.95	1.58	3.43	3.7	3.66	1.443333333	3.596666667	1.317255935	2.12E-17	2.93E-16	NDRG4	NDRG family member 4 [Source:HGNC Symbol;Acc:HGNC:14466]	-	-	-	-	GO:0005737//cytoplasm;GO:0005739//mitochondrion;GO:0005789//endoplasmic reticulum membrane;GO:0005829//cytosol;GO:0016020//membrane;GO:0016021//integral component of membrane;GO:0016323//basolateral plasma membrane;GO:0031253//cell projection membrane	GO:0003674//molecular_function;GO:0005515//protein binding	GO:0001947//heart looping;GO:0007165//signal transduction;GO:0007420//brain development;GO:0008542//visual learning;GO:0010642//negative regulation of platelet-derived growth factor receptor signaling pathway;GO:0010976//positive regulation of neuron projection development;GO:0014912//negative regulation of smooth muscle cell migration;GO:0030154//cell differentiation;GO:0035050//embryonic heart …
ENSG00000163803	42	34	29	104	202	165	0.8	0.43	0.4	1.46	2.36	1.95	0.543333333	1.923333333	1.823699354	2.82E-17	3.87E-16	PLB1	phospholipase B1 [Source:HGNC Symbol;Acc:HGNC:30041]	Metabolism;Metabolism;Metabolism;Metabolism;Metabolism;Metabolism;Organismal Systems	Global and overview maps;Lipid metabolism;Lipid metabolism;Lipid metabolism;Lipid metabolism;Lipid metabolism;Digestive system	ko01100//Metabolic pathways;ko00564//Glycerophospholipid metabolism;ko00590//Arachidonic acid metabolism;ko00565//Ether lipid metabolism;ko00591//Linoleic acid metabolism;ko00592//alpha-Linolenic acid metabolism;ko04977//Vitamin digestion and absorption	K14621;K14621;K14621;K14621;K14621;K14621;K14621	GO:0005886//plasma membrane;GO:0016020//membrane;GO:0016021//integral component of membrane;GO:0016324//apical plasma membrane;GO:0031526//brush border membrane	GO:0004620//phospholipase activity;GO:0004622//lysophospholipase activity;GO:0004623//phospholipase A2 activity;GO:0004806//triglyceride lipase activity;GO:0016298//lipase activity;GO:0016787//hydrolase activity;GO:0016788//hydrolase activity, acting on ester bonds;GO:0050253//retinyl-palmitate esterase activity;GO:0102545//phosphatidyl phospholipase B activity;GO:0102567//phospholipase A2 activi…	GO:0001523//retinoid metabolic process;GO:0006629//lipid metabolic process;GO:0006644//phospholipid metabolic process;GO:0036151//phosphatidylcholine acyl-chain remodeling;GO:0042572//retinol metabolic process;GO:2000344//positive regulation of acrosome reaction
ENSG00000167771	380	333	389	149	191	167	5.18	4.84	4.62	2.42	2.36	2.13	4.88	2.303333333	-1.083157938	6.98E-17	9.29E-16	RCOR2	REST corepressor 2 [Source:HGNC Symbol;Acc:HGNC:27455]	-	-	-	-	GO:0000118//histone deacetylase complex;GO:0005634//nucleus;GO:0005667//transcription factor complex	GO:0003714//transcription corepressor activity;GO:0005515//protein binding;GO:0019899//enzyme binding	GO:0006357//regulation of transcription by RNA polymerase II;GO:0016575//histone deacetylation;GO:0045892//negative regulation of transcription, DNA-templated
ENSG00000275718	164	147	180	305	361	373	10.61	10.13	9.78	23.23	21.17	22.35	10.17333333	22.25	1.129012875	1.08E-16	1.42E-15	CCL15	C-C motif chemokine ligand 15 [Source:HGNC Symbol;Acc:HGNC:10613]	Environmental Information Processing;Organismal Systems;Environmental Information Processing	Signaling molecules and interaction;Immune system;Signaling molecules and interaction	ko04060//Cytokine-cytokine receptor interaction;ko04062//Chemokine signaling pathway;ko04061//Viral protein interaction with cytokine and cytokine receptor	K05511;K05511;K05511	GO:0005576//extracellular region;GO:0005615//extracellular space	GO:0005102//signaling receptor binding;GO:0005125//cytokine activity;GO:0008009//chemokine activity;GO:0008201//heparin binding;GO:0042056//chemoattractant activity;GO:0048020//CCR chemokine receptor binding	GO:0002548//monocyte chemotaxis;GO:0006874//cellular calcium ion homeostasis;GO:0006935//chemotaxis;GO:0006954//inflammatory response;GO:0006955//immune response;GO:0007165//signal transduction;GO:0007186//G protein-coupled receptor signaling pathway;GO:0007267//cell-cell signaling;GO:0030593//neutrophil chemotaxis;GO:0043547//positive regulation of GTPase activity;GO:0048247//lymphocyte chemotax…
ENSG00000067208	360	375	461	168	204	206	2.49	2.75	2.93	1.42	1	1.22	2.723333333	1.213333333	-1.166397628	2.41E-16	3.09E-15	EVI5	ecotropic viral integration site 5 [Source:HGNC Symbol;Acc:HGNC:3501]	-	-	-	-	GO:0005634//nucleus;GO:0005737//cytoplasm;GO:0005815//microtubule organizing center;GO:0005819//spindle;GO:0005829//cytosol;GO:0005856//cytoskeleton	GO:0005096//GTPase activator activity;GO:0005515//protein binding;GO:0031267//small GTPase binding	GO:0006886//intracellular protein transport;GO:0007049//cell cycle;GO:0042147//retrograde transport, endosome to Golgi;GO:0043087//regulation of GTPase activity;GO:0043547//positive regulation of GTPase activity;GO:0051301//cell division;GO:0090630//activation of GTPase activity
ENSG00000116675	176	132	200	304	390	378	1.5	0.97	1.45	2.88	2.95	2.85	1.306666667	2.893333333	1.146841388	2.70E-16	3.44E-15	DNAJC6	DnaJ heat shock protein family (Hsp40) member C6 [Source:HGNC Symbol;Acc:HGNC:15469]	Cellular Processes	Transport and catabolism	ko04144//Endocytosis	K09526	GO:0005737//cytoplasm;GO:0005829//cytosol;GO:0014069//postsynaptic density;GO:0031982//vesicle;GO:0043231//intracellular membrane-bounded organelle;GO:0045202//synapse;GO:0098793//presynapse	GO:0004721//phosphoprotein phosphatase activity;GO:0004725//protein tyrosine phosphatase activity;GO:0016787//hydrolase activity;GO:0017124//SH3 domain binding;GO:0030276//clathrin binding	GO:0006470//protein dephosphorylation;GO:0016191//synaptic vesicle uncoating;GO:0035335//peptidyl-tyrosine dephosphorylation;GO:0061024//membrane organization;GO:0072318//clathrin coat disassembly;GO:0072583//clathrin-dependent endocytosis;GO:2000369//regulation of clathrin-dependent endocytosis
ENSG00000172771	118	106	129	242	304	275	2.88	2.68	2.81	6.59	5.95	5.59	2.79	6.043333333	1.115079397	3.63E-16	4.59E-15	EFCAB12	EF-hand calcium binding domain 12 [Source:HGNC Symbol;Acc:HGNC:28061]	-	-	-	-	-	GO:0005509//calcium ion binding;GO:0005515//protein binding;GO:0046872//metal ion binding	-
ENSG00000158158	395	357	466	192	180	170	3.28	3.17	3.37	1.9	1.35	1.32	3.273333333	1.523333333	-1.103528859	1.00E-15	1.22E-14	CNNM4	cyclin and CBS domain divalent metal cation transport mediator 4 [Source:HGNC Symbol;Acc:HGNC:105]	-	-	-	-	GO:0005886//plasma membrane;GO:0016020//membrane;GO:0016021//integral component of membrane;GO:0016323//basolateral plasma membrane;GO:0030425//dendrite;GO:0032991//protein-containing complex;GO:0043025//neuronal cell body;GO:0043231//intracellular membrane-bounded organelle	GO:0005515//protein binding;GO:0015081//sodium ion transmembrane transporter activity;GO:0015095//magnesium ion transmembrane transporter activity;GO:0022857//transmembrane transporter activity	GO:0006811//ion transport;GO:0007601//visual perception;GO:0010960//magnesium ion homeostasis;GO:0015693//magnesium ion transport;GO:0031214//biomineral tissue development;GO:0035725//sodium ion transmembrane transport;GO:0050896//response to stimulus;GO:0055065//metal ion homeostasis;GO:0055085//transmembrane transport;GO:0070166//enamel mineralization;GO:1903830//magnesium ion transmembrane tra…
ENSG00000167608	28	49	39	123	169	153	0.47	1.34	0.57	2.81	3.18	2.41	0.793333333	2.8	1.819427754	1.92E-15	2.30E-14	TMC4	transmembrane channel like 4 [Source:HGNC Symbol;Acc:HGNC:22998]	-	-	-	-	GO:0005887//integral component of plasma membrane;GO:0016020//membrane;GO:0016021//integral component of membrane	-	-
ENSG00000189334	160	162	189	280	380	381	5.86	6.37	6.14	12.42	12.77	13.22	6.123333333	12.80333333	1.064130337	2.08E-15	2.48E-14	S100A14	S100 calcium binding protein A14 [Source:HGNC Symbol;Acc:HGNC:18901]	-	-	-	-	GO:0005615//extracellular space;GO:0005737//cytoplasm;GO:0048471//perinuclear region of cytoplasm;GO:0070062//extracellular exosome	GO:0005509//calcium ion binding;GO:0005515//protein binding;GO:0042379//chemokine receptor binding;GO:0048306//calcium-dependent protein binding	GO:0006915//apoptotic process;GO:0032496//response to lipopolysaccharide;GO:0034142//toll-like receptor 4 signaling pathway;GO:0042742//defense response to bacterium;GO:0055074//calcium ion homeostasis;GO:0071624//positive regulation of granulocyte chemotaxis;GO:0090026//positive regulation of monocyte chemotaxis
ENSG00000156515	115	99	139	229	303	272	1.27	1.17	1.34	3.05	3.04	2.8	1.26	2.963333333	1.233797185	3.06E-15	3.62E-14	HK1	hexokinase 1 [Source:HGNC Symbol;Acc:HGNC:4922]	Metabolism;Human Diseases;Organismal Systems;Metabolism;Environmental Information Processing;Human Diseases;Metabolism;Metabolism;Human Diseases;Organismal Systems;Metabolism;Metabolism;Metabolism;Metabolism	Global and overview maps;Infectious diseases;Endocrine system;Global and overview maps;Signal transduction;Cancers;Carbohydrate metabolism;Carbohydrate metabolism;Endocrine and metabolic diseases;Digestive system;Carbohydrate metabolism;Carbohydrate metabolism;Carbohydrate metabolism;Biosynthesis of other secondary metabolites	ko01100//Metabolic pathways;ko05131//Shigellosis;ko04910//Insulin signaling pathway;ko01200//Carbon metabolism;ko04066//HIF-1 signaling pathway;ko05230//Central carbon metabolism in cancer;ko00010//Glycolysis / Gluconeogenesis;ko00520//Amino sugar and nucleotide sugar metabolism;ko04930//Type II diabetes mellitus;ko04973//Carbohydrate digestion and absorption;ko00500//Starch and sucrose metabolis…	K00844;K00844;K00844;K00844;K00844;K00844;K00844;K00844;K00844;K00844;K00844;K00844;K00844;K00844	GO:0005737//cytoplasm;GO:0005739//mitochondrion;GO:0005741//mitochondrial outer membrane;GO:0005829//cytosol;GO:0016020//membrane;GO:0045121//membrane raft	GO:0000166//nucleotide binding;GO:0003824//catalytic activity;GO:0004340//glucokinase activity;GO:0004396//hexokinase activity;GO:0005515//protein binding;GO:0005524//ATP binding;GO:0005536//glucose binding;GO:0008865//fructokinase activity;GO:0016301//kinase activity;GO:0016740//transferase activity;GO:0016773//phosphotransferase activity, alcohol group as acceptor;GO:0019158//mannokinase activi…	GO:0001678//cellular glucose homeostasis;GO:0002376//immune system process;GO:0002720//positive regulation of cytokine production involved in immune response;GO:0005975//carbohydrate metabolic process;GO:0006002//fructose 6-phosphate metabolic process;GO:0006013//mannose metabolic process;GO:0006096//glycolytic process;GO:0006954//inflammatory response;GO:0008152//metabolic process;GO:0016310//ph…
ENSG00000101162	149	127	199	273	408	339	1.79	1.62	2.08	3.9	4.42	3.8	1.83	4.04	1.142511644	3.41E-15	4.02E-14	TUBB1	tubulin beta 1 class VI [Source:HGNC Symbol;Acc:HGNC:16257]	Human Diseases;Human Diseases;Human Diseases;Cellular Processes;Cellular Processes	Neurodegenerative diseases;Infectious diseases;Neurodegenerative diseases;Transport and catabolism;Cellular community - eukaryotes	ko05010//Alzheimer disease;ko05130//Pathogenic Escherichia coli infection;ko05016//Huntington disease;ko04145//Phagosome;ko04540//Gap junction	K07375;K07375;K07375;K07375;K07375	GO:0005737//cytoplasm;GO:0005856//cytoskeleton;GO:0005874//microtubule;GO:0070062//extracellular exosome	GO:0000166//nucleotide binding;GO:0003924//GTPase activity;GO:0005200//structural constituent of cytoskeleton;GO:0005525//GTP binding	GO:0000226//microtubule cytoskeleton organization;GO:0000278//mitotic cell cycle;GO:0007017//microtubule-based process;GO:0051225//spindle assembly
ENSG00000243135	170	176	204	311	378	400	2.86	3.15	2.99	6.24	5.75	6.3	3	6.096666667	1.023058169	6.13E-15	7.12E-14	UGT1A3	UDP glucuronosyltransferase family 1 member A3 [Source:HGNC Symbol;Acc:HGNC:12535]	Metabolism;Human Diseases;Metabolism;Metabolism;Metabolism;Metabolism;Metabolism;Metabolism;Metabolism;Metabolism	Global and overview maps;Cancers;Xenobiotics biodegradation and metabolism;Xenobiotics biodegradation and metabolism;Xenobiotics biodegradation and metabolism;Metabolism of cofactors and vitamins;Lipid metabolism;Metabolism of cofactors and vitamins;Carbohydrate metabolism;Carbohydrate metabolism	ko01100//Metabolic pathways;ko05204//Chemical carcinogenesis;ko00983//Drug metabolism - other enzymes;ko00980//Metabolism of xenobiotics by cytochrome P450;ko00982//Drug metabolism - cytochrome P450;ko00830//Retinol metabolism;ko00140//Steroid hormone biosynthesis;ko00860//Porphyrin and chlorophyll metabolism;ko00040//Pentose and glucuronate interconversions;ko00053//Ascorbate and aldarate metabo…	K00699;K00699;K00699;K00699;K00699;K00699;K00699;K00699;K00699;K00699	GO:0005783//endoplasmic reticulum;GO:0005789//endoplasmic reticulum membrane;GO:0016020//membrane;GO:0016021//integral component of membrane	GO:0001972//retinoic acid binding;GO:0008194//UDP-glycosyltransferase activity;GO:0015020//glucuronosyltransferase activity;GO:0016740//transferase activity;GO:0016757//transferase activity, transferring glycosyl groups;GO:0019899//enzyme binding;GO:0042803//protein homodimerization activity;GO:0046982//protein heterodimerization activity	GO:0008210//estrogen metabolic process;GO:0032782//bile acid secretion;GO:0042573//retinoic acid metabolic process;GO:0052695//cellular glucuronidation;GO:0052696//flavonoid glucuronidation;GO:0052697//xenobiotic glucuronidation;GO:0070640//vitamin D3 metabolic process
ENSG00000182866	38	34	53	114	159	152	0.72	0.9	1.14	3.11	3.17	2.83	0.92	3.036666667	1.722782787	1.07E-14	1.23E-13	LCK	LCK proto-oncogene, Src family tyrosine kinase [Source:HGNC Symbol;Acc:HGNC:6524]	Human Diseases;Organismal Systems;Environmental Information Processing;Organismal Systems;Human Diseases;Human Diseases;Organismal Systems;Organismal Systems;Organismal Systems;Human Diseases	Infectious diseases;Immune system;Signal transduction;Development;Infectious disease: bacterial;Immune diseases;Immune system;Immune system;Immune system;Cancer: overview	ko05166//HTLV-I infection;ko04650//Natural killer cell mediated cytotoxicity;ko04064//NF-kappa B signaling pathway;ko04380//Osteoclast differentiation;ko05135//Yersinia infection;ko05340//Primary immunodeficiency;ko04659//Th17 cell differentiation;ko04660//T cell receptor signaling pathway;ko04658//Th1 and Th2 cell differentiation;ko05235//PD-L1 expression and PD-1 checkpoint pathway in cancer	K05856;K05856;K05856;K05856;K05856;K05856;K05856;K05856;K05856;K05856	GO:0000242//pericentriolar material;GO:0001772//immunological synapse;GO:0005737//cytoplasm;GO:0005829//cytosol;GO:0005886//plasma membrane;GO:0016020//membrane;GO:0031234//extrinsic component of cytoplasmic side of plasma membrane;GO:0045121//membrane raft;GO:0070062//extracellular exosome	GO:0000166//nucleotide binding;GO:0001784//phosphotyrosine residue binding;GO:0004672//protein kinase activity;GO:0004713//protein tyrosine kinase activity;GO:0004715//non-membrane spanning protein tyrosine kinase activity;GO:0004722//protein serine/threonine phosphatase activity;GO:0005102//signaling receptor binding;GO:0005515//protein binding;GO:0005524//ATP binding;GO:0008022//protein C-termi…	GO:0006468//protein phosphorylation;GO:0006470//protein dephosphorylation;GO:0006882//cellular zinc ion homeostasis;GO:0006919//activation of cysteine-type endopeptidase activity involved in apoptotic process;GO:0007169//transmembrane receptor protein tyrosine kinase signaling pathway;GO:0016032//viral process;GO:0016310//phosphorylation;GO:0018108//peptidyl-tyrosine phosphorylation;GO:0030097//h…
ENSG00000125144	18	16	9	77	89	106	1.75	1.66	0.76	9.03	7.81	9.65	1.39	8.83	2.667328555	1.38E-14	1.57E-13	MT1G	metallothionein 1G [Source:HGNC Symbol;Acc:HGNC:7399]	Organismal Systems	Digestive system	ko04978//Mineral absorption	K14739	GO:0005634//nucleus;GO:0005737//cytoplasm	GO:0005515//protein binding;GO:0008270//zinc ion binding;GO:0046872//metal ion binding	GO:0006882//cellular zinc ion homeostasis;GO:0010273//detoxification of copper ion;GO:0030224//monocyte differentiation;GO:0035924//cellular response to vascular endothelial growth factor stimulus;GO:0042117//monocyte activation;GO:0045926//negative regulation of growth;GO:0071276//cellular response to cadmium ion;GO:0071280//cellular response to copper ion;GO:0071294//cellular response to zinc i…
ENSG00000211452	227	213	268	313	554	525	5.32	4.95	4.99	8.66	11.24	10.99	5.086666667	10.29666667	1.017384909	3.69E-14	4.08E-13	DIO1	iodothyronine deiodinase 1 [Source:HGNC Symbol;Acc:HGNC:2883]	Organismal Systems	Endocrine system	ko04919//Thyroid hormone signaling pathway	K01562	GO:0005783//endoplasmic reticulum;GO:0005789//endoplasmic reticulum membrane;GO:0005886//plasma membrane;GO:0016020//membrane;GO:0016021//integral component of membrane	GO:0004800//thyroxine 5'-deiodinase activity;GO:0008430//selenium binding;GO:0016491//oxidoreductase activity	GO:0006520//cellular amino acid metabolic process;GO:0006590//thyroid hormone generation;GO:0042403//thyroid hormone metabolic process;GO:0042446//hormone biosynthetic process;GO:0055114//oxidation-reduction process
ENSG00000212901	53	71	85	138	255	204	3.46	4.95	4.84	10.76	15.09	12.49	4.416666667	12.78	1.532857977	1.91E-13	2.02E-12	KRTAP3-1	keratin associated protein 3-1 [Source:HGNC Symbol;Acc:HGNC:16778]	-	-	-	-	GO:0005829//cytosol;GO:0005882//intermediate filament;GO:0045095//keratin filament	GO:0005198//structural molecule activity;GO:0005515//protein binding	GO:0031424//keratinization
ENSG00000171219	160	149	199	293	351	344	1.03	1.03	1.12	2.25	2.05	2.08	1.06	2.126666667	1.004529658	1.99E-13	2.10E-12	CDC42BPG	CDC42 binding protein kinase gamma [Source:HGNC Symbol;Acc:HGNC:29829]	-	-	-	-	GO:0005737//cytoplasm;GO:0005829//cytosol;GO:0005856//cytoskeleton;GO:0031252//cell leading edge;GO:0034451//centriolar satellite	GO:0000166//nucleotide binding;GO:0000287//magnesium ion binding;GO:0004672//protein kinase activity;GO:0004674//protein serine/threonine kinase activity;GO:0005515//protein binding;GO:0005524//ATP binding;GO:0016301//kinase activity;GO:0016740//transferase activity;GO:0046872//metal ion binding	GO:0006468//protein phosphorylation;GO:0016310//phosphorylation;GO:0018107//peptidyl-threonine phosphorylation;GO:0031032//actomyosin structure organization;GO:0031532//actin cytoskeleton reorganization;GO:0035556//intracellular signal transduction
ENSG00000174928	302	279	291	89	139	163	6.65	6.78	5.56	2.49	2.76	3.36	6.33	2.87	-1.141154763	8.17E-13	8.17E-12	C3orf33	chromosome 3 open reading frame 33 [Source:HGNC Symbol;Acc:HGNC:26434]	-	-	-	-	GO:0005576//extracellular region;GO:0005615//extracellular space;GO:0016020//membrane;GO:0016021//integral component of membrane	GO:0005515//protein binding	GO:0051090//regulation of DNA-binding transcription factor activity;GO:0070373//negative regulation of ERK1 and ERK2 cascade
ENSG00000163536	40	23	35	104	120	130	1.18	0.78	0.76	3.08	2.69	3.36	0.906666667	3.043333333	1.747008209	8.34E-13	8.32E-12	SERPINI1	serpin family I member 1 [Source:HGNC Symbol;Acc:HGNC:8943]	-	-	-	-	GO:0005576//extracellular region;GO:0005615//extracellular space;GO:0031410//cytoplasmic vesicle;GO:0034774//secretory granule lumen;GO:0043025//neuronal cell body;GO:0043204//perikaryon;GO:0060205//cytoplasmic vesicle lumen;GO:0070062//extracellular exosome	GO:0004867//serine-type endopeptidase inhibitor activity;GO:0030414//peptidase inhibitor activity	GO:0007417//central nervous system development;GO:0007422//peripheral nervous system development;GO:0010466//negative regulation of peptidase activity;GO:0010951//negative regulation of endopeptidase activity;GO:0010976//positive regulation of neuron projection development;GO:0030155//regulation of cell adhesion
ENSG00000167800	75	64	68	139	217	186	1.92	1.75	1.52	4.26	5.04	4.47	1.73	4.59	1.407722116	1.34E-12	1.32E-11	TBX10	T-box transcription factor 10 [Source:HGNC Symbol;Acc:HGNC:11593]	-	-	-	-	GO:0000785//chromatin;GO:0005634//nucleus	GO:0000978//RNA polymerase II proximal promoter sequence-specific DNA binding;GO:0000981//DNA-binding transcription factor activity, RNA polymerase II-specific;GO:0003677//DNA binding;GO:0003700//DNA-binding transcription factor activity	GO:0001708//cell fate specification;GO:0006355//regulation of transcription, DNA-templated;GO:0006357//regulation of transcription by RNA polymerase II;GO:0009653//anatomical structure morphogenesis
ENSG00000198417	24	17	24	63	126	99	2.24	1.7	1.96	7.03	10.67	8.67	1.966666667	8.79	2.160110712	4.47E-12	4.24E-11	MT1F	metallothionein 1F [Source:HGNC Symbol;Acc:HGNC:7398]	Organismal Systems	Digestive system	ko04978//Mineral absorption	K14739	GO:0005634//nucleus;GO:0005737//cytoplasm	GO:0005515//protein binding;GO:0008270//zinc ion binding;GO:0046872//metal ion binding	GO:0006882//cellular zinc ion homeostasis;GO:0010273//detoxification of copper ion;GO:0045926//negative regulation of growth;GO:0071276//cellular response to cadmium ion;GO:0071280//cellular response to copper ion;GO:0071294//cellular response to zinc ion
ENSG00000049323	20	17	21	64	97	96	0.16	0.13	0.17	1.01	0.75	1.03	0.153333333	0.93	2.600559356	7.07E-12	6.61E-11	LTBP1	latent transforming growth factor beta binding protein 1 [Source:HGNC Symbol;Acc:HGNC:6714]	Environmental Information Processing	Signal transduction	ko04350//TGF-beta signaling pathway	K19559	GO:0001527//microfibril;GO:0005576//extracellular region;GO:0005788//endoplasmic reticulum lumen;GO:0031012//extracellular matrix;GO:0032991//protein-containing complex;GO:0062023//collagen-containing extracellular matrix	GO:0005024//transforming growth factor beta-activated receptor activity;GO:0005201//extracellular matrix structural constituent;GO:0005509//calcium ion binding;GO:0005515//protein binding;GO:0019838//growth factor binding;GO:0050431//transforming growth factor beta binding;GO:0050436//microfibril binding	GO:0007178//transmembrane receptor protein serine/threonine kinase signaling pathway;GO:0035583//sequestering of TGFbeta in extracellular matrix;GO:0043687//post-translational protein modification;GO:0044267//cellular protein metabolic process;GO:1901388//regulation of transforming growth factor beta activation
ENSG00000115828	69	44	71	118	209	180	1.77	1.24	1.46	3.41	4.56	3.98	1.49	3.983333333	1.418663882	9.43E-12	8.73E-11	QPCT	glutaminyl-peptide cyclotransferase [Source:HGNC Symbol;Acc:HGNC:9753]	-	-	-	-	GO:0005576//extracellular region;GO:0035580//specific granule lumen;GO:0070062//extracellular exosome;GO:1904724//tertiary granule lumen;GO:1904813//ficolin-1-rich granule lumen	GO:0005515//protein binding;GO:0008270//zinc ion binding;GO:0016603//glutaminyl-peptide cyclotransferase activity;GO:0016740//transferase activity;GO:0016746//transferase activity, transferring acyl groups;GO:0046872//metal ion binding	GO:0006464//cellular protein modification process;GO:0017186//peptidyl-pyroglutamic acid biosynthetic process, using glutaminyl-peptide cyclotransferase;GO:0018215//protein phosphopantetheinylation;GO:0043312//neutrophil degranulation
ENSG00000005238	66	58	70	129	171	200	0.92	0.83	0.86	2.14	2.11	2.65	0.87	2.3	1.402546555	1.20E-11	1.11E-10	FAM214B	family with sequence similarity 214 member B [Source:HGNC Symbol;Acc:HGNC:25666]	-	-	-	-	GO:0005634//nucleus	GO:0005515//protein binding	-
ENSG00000163959	53	63	72	140	193	154	1.57	1.97	1.77	4.78	5.01	4.1	1.77	4.63	1.387262833	1.66E-11	1.50E-10	SLC51A	solute carrier family 51 subunit alpha [Source:HGNC Symbol;Acc:HGNC:29955]	Organismal Systems	Digestive system	ko04976//Bile secretion	K14360	GO:0005783//endoplasmic reticulum;GO:0005789//endoplasmic reticulum membrane;GO:0005886//plasma membrane;GO:0016020//membrane;GO:0016021//integral component of membrane;GO:0016323//basolateral plasma membrane;GO:0032991//protein-containing complex	GO:0005515//protein binding;GO:0015125//bile acid transmembrane transporter activity;GO:0022857//transmembrane transporter activity;GO:0042803//protein homodimerization activity;GO:0046982//protein heterodimerization activity	GO:0015721//bile acid and bile salt transport;GO:0032782//bile acid secretion;GO:0055085//transmembrane transport;GO:0071702//organic substance transport
ENSG00000054598	193	227	282	92	108	111	1.92	2.42	2.45	1.09	0.98	1.04	2.263333333	1.036666667	-1.126496994	2.19E-11	1.96E-10	FOXC1	forkhead box C1 [Source:HGNC Symbol;Acc:HGNC:3800]	-	-	-	-	GO:0000785//chromatin;GO:0000792//heterochromatin;GO:0005634//nucleus;GO:0005654//nucleoplasm;GO:0005829//cytosol	GO:0000976//transcription regulatory region sequence-specific DNA binding;GO:0000977//RNA polymerase II regulatory region sequence-specific DNA binding;GO:0000978//RNA polymerase II proximal promoter sequence-specific DNA binding;GO:0000981//DNA-binding transcription factor activity, RNA polymerase II-specific;GO:0001228//DNA-binding transcription activator activity, RNA polymerase II-specific;GO…	GO:0000122//negative regulation of transcription by RNA polymerase II;GO:0001501//skeletal system development;GO:0001503//ossification;GO:0001525//angiogenesis;GO:0001541//ovarian follicle development;GO:0001568//blood vessel development;GO:0001654//eye development;GO:0001657//ureteric bud development;GO:0001701//in utero embryonic development;GO:0001756//somitogenesis;GO:0001822//kidney developm…
ENSG00000100079	52	45	45	92	188	157	3.47	3.2	2.61	7.32	11.35	9.81	3.093333333	9.493333333	1.617752436	2.64E-11	2.34E-10	LGALS2	galectin 2 [Source:HGNC Symbol;Acc:HGNC:6562]	-	-	-	-	GO:0005737//cytoplasm	GO:0005515//protein binding;GO:0016936//galactoside binding;GO:0030246//carbohydrate binding	-
ENSG00000133816	142	100	113	204	285	268	2.04	1.35	1.54	3.11	3.93	3.3	1.643333333	3.446666667	1.068576634	3.89E-11	3.40E-10	MICAL2	microtubule associated monooxygenase, calponin and LIM domain containing 2 [Source:HGNC Symbol;Acc:HGNC:24693]	-	-	-	-	GO:0005634//nucleus	GO:0003779//actin binding;GO:0004497//monooxygenase activity;GO:0005515//protein binding;GO:0016491//oxidoreductase activity;GO:0016709//oxidoreductase activity, acting on paired donors, with incorporation or reduction of molecular oxygen, NAD(P)H as one donor, and incorporation of one atom of oxygen;GO:0017137//Rab GTPase binding;GO:0043914//NADPH:sulfur oxidoreductase activity;GO:0046872//metal…	GO:0001947//heart looping;GO:0006887//exocytosis;GO:0007010//cytoskeleton organization;GO:0007507//heart development;GO:0010735//positive regulation of transcription via serum response element binding;GO:0019417//sulfur oxidation;GO:0030042//actin filament depolymerization;GO:0055114//oxidation-reduction process
ENSG00000105246	39	40	46	119	152	108	1.34	1.46	1.38	4.87	4.72	3.47	1.393333333	4.353333333	1.643580049	4.09E-11	3.57E-10	EBI3	Epstein-Barr virus induced 3 [Source:HGNC Symbol;Acc:HGNC:3129]	-	-	-	-	GO:0005576//extracellular region;GO:0005615//extracellular space;GO:0005788//endoplasmic reticulum lumen;GO:0005886//plasma membrane;GO:0009897//external side of plasma membrane;GO:0016020//membrane;GO:0043235//receptor complex	GO:0004896//cytokine receptor activity;GO:0005125//cytokine activity;GO:0005515//protein binding;GO:0017046//peptide hormone binding;GO:0019955//cytokine binding	GO:0006959//humoral immune response;GO:0019221//cytokine-mediated signaling pathway;GO:0032729//positive regulation of interferon-gamma production;GO:0033210//leptin-mediated signaling pathway;GO:0042088//T-helper 1 type immune response;GO:0046641//positive regulation of alpha-beta T cell proliferation;GO:0070106//interleukin-27-mediated signaling pathway;GO:0070757//interleukin-35-mediated signa…
ENSG00000140832	142	142	181	280	309	290	2.28	2.47	2.84	5.78	5.03	5.64	2.53	5.483333333	1.115915793	8.59E-11	7.29E-10	MARVELD3	MARVEL domain containing 3 [Source:HGNC Symbol;Acc:HGNC:30525]	Cellular Processes	Cellular community - eukaryotes	ko04530//Tight junction	K21099	GO:0005737//cytoplasm;GO:0005923//bicellular tight junction;GO:0016020//membrane;GO:0016021//integral component of membrane;GO:0030054//cell junction;GO:0031410//cytoplasmic vesicle	GO:0005515//protein binding;GO:0031435//mitogen-activated protein kinase kinase kinase binding	GO:0006970//response to osmotic stress;GO:0010633//negative regulation of epithelial cell migration;GO:0045216//cell-cell junction organization;GO:0046329//negative regulation of JNK cascade;GO:0050680//negative regulation of epithelial cell proliferation;GO:0070830//bicellular tight junction assembly;GO:1902414//protein localization to cell junction
ENSG00000243710	73	68	84	130	186	220	0.71	0.71	1.03	1.52	1.75	2.35	0.816666667	1.873333333	1.197788381	1.53E-10	1.27E-09	CFAP57	cilia and flagella associated protein 57 [Source:HGNC Symbol;Acc:HGNC:26485]	-	-	-	-	-	GO:0005515//protein binding	-
ENSG00000110777	46	41	71	123	149	146	0.64	0.6	1.16	2.03	1.86	1.89	0.8	1.926666667	1.268035087	1.70E-10	1.41E-09	POU2AF1	POU class 2 homeobox associating factor 1 [Source:HGNC Symbol;Acc:HGNC:9211]	-	-	-	-	GO:0005634//nucleus;GO:0090575//RNA polymerase II transcription factor complex	GO:0003677//DNA binding;GO:0003712//transcription coregulator activity;GO:0003713//transcription coactivator activity;GO:0005515//protein binding	GO:0002314//germinal center B cell differentiation;GO:0006959//humoral immune response;GO:0032755//positive regulation of interleukin-6 production;GO:0045944//positive regulation of transcription by RNA polymerase II;GO:0098586//cellular response to virus
ENSG00000286231	68	95	102	26	11	15	1.78	2.64	2.33	0.8	0.25	0.37	2.25	0.473333333	-2.248996572	2.31E-10	1.89E-09	AL445423.3	novel protein	-	-	-	-	GO:0016020//membrane;GO:0016021//integral component of membrane	GO:0003824//catalytic activity;GO:0030151//molybdenum ion binding;GO:0030170//pyridoxal phosphate binding	-
ENSG00000164406	178	133	196	62	82	58	8.21	6.55	7.88	3.41	3.43	2.51	7.546666667	3.116666667	-1.275835688	3.86E-10	3.07E-09	LEAP2	liver enriched antimicrobial peptide 2 [Source:HGNC Symbol;Acc:HGNC:29571]	-	-	-	-	GO:0005576//extracellular region	-	GO:0019730//antimicrobial humoral response;GO:0042742//defense response to bacterium
ENSG00000130487	86	81	114	27	24	28	0.83	0.71	0.82	0.3	0.19	0.22	0.786666667	0.236666667	-1.73289593	6.21E-10	4.80E-09	KLHDC7B	kelch domain containing 7B [Source:HGNC Symbol;Acc:HGNC:25145]	-	-	-	-	-	GO:0005515//protein binding	-
ENSG00000175336	58	86	78	145	208	173	1.32	2.08	1.54	3.93	4.28	3.68	1.646666667	3.963333333	1.267165768	8.68E-10	6.63E-09	APOF	apolipoprotein F [Source:HGNC Symbol;Acc:HGNC:615]	-	-	-	-	GO:0005576//extracellular region;GO:0005615//extracellular space;GO:0034362//low-density lipoprotein particle;GO:0034364//high-density lipoprotein particle	GO:0005102//signaling receptor binding;GO:0005319//lipid transporter activity;GO:0015485//cholesterol binding	GO:0006629//lipid metabolic process;GO:0006869//lipid transport;GO:0008202//steroid metabolic process;GO:0008203//cholesterol metabolic process
ENSG00000141497	61	35	71	110	179	150	0.93	0.57	0.95	2.01	2.48	2.17	0.816666667	2.22	1.442740428	9.24E-10	7.05E-09	ZMYND15	zinc finger MYND-type containing 15 [Source:HGNC Symbol;Acc:HGNC:20997]	-	-	-	-	GO:0005634//nucleus;GO:0005737//cytoplasm	GO:0042826//histone deacetylase binding;GO:0046872//metal ion binding	GO:0007283//spermatogenesis;GO:0007286//spermatid development;GO:0030154//cell differentiation;GO:0045892//negative regulation of transcription, DNA-templated
ENSG00000066056	58	42	66	115	142	158	0.59	0.46	0.59	1.4	1.31	1.51	0.546666667	1.406666667	1.363547184	1.08E-09	8.13E-09	TIE1	tyrosine kinase with immunoglobulin like and EGF like domains 1 [Source:HGNC Symbol;Acc:HGNC:11809]	-	-	-	-	GO:0005886//plasma membrane;GO:0005887//integral component of plasma membrane;GO:0016020//membrane;GO:0016021//integral component of membrane;GO:0043235//receptor complex	GO:0000166//nucleotide binding;GO:0004672//protein kinase activity;GO:0004713//protein tyrosine kinase activity;GO:0004714//transmembrane receptor protein tyrosine kinase activity;GO:0005515//protein binding;GO:0005524//ATP binding;GO:0016301//kinase activity;GO:0016740//transferase activity	GO:0001525//angiogenesis;GO:0001568//blood vessel development;GO:0001570//vasculogenesis;GO:0001701//in utero embryonic development;GO:0001936//regulation of endothelial cell proliferation;GO:0003180//aortic valve morphogenesis;GO:0006468//protein phosphorylation;GO:0007165//signal transduction;GO:0007169//transmembrane receptor protein tyrosine kinase signaling pathway;GO:0007275//multicellular …
ENSG00000137834	181	137	271	60	78	98	1.97	1.52	2.59	0.92	0.73	0.95	2.026666667	0.866666667	-1.2255597	1.46E-09	1.09E-08	SMAD6	SMAD family member 6 [Source:HGNC Symbol;Acc:HGNC:6772]	Environmental Information Processing	Signal transduction	ko04350//TGF-beta signaling pathway	K04677	GO:0000785//chromatin;GO:0005634//nucleus;GO:0005654//nucleoplasm;GO:0005667//transcription factor complex;GO:0005737//cytoplasm;GO:0005794//Golgi apparatus;GO:0005829//cytosol;GO:0016604//nuclear body;GO:0032991//protein-containing complex;GO:0071144//heteromeric SMAD protein complex	GO:0000976//transcription regulatory region sequence-specific DNA binding;GO:0003677//DNA binding;GO:0003682//chromatin binding;GO:0003700//DNA-binding transcription factor activity;GO:0005515//protein binding;GO:0031625//ubiquitin protein ligase binding;GO:0034713//type I transforming growth factor beta receptor binding;GO:0042802//identical protein binding;GO:0046872//metal ion binding;GO:00704…	GO:0001657//ureteric bud development;GO:0003148//outflow tract septum morphogenesis;GO:0003170//heart valve development;GO:0003180//aortic valve morphogenesis;GO:0003183//mitral valve morphogenesis;GO:0003184//pulmonary valve morphogenesis;GO:0003281//ventricular septum development;GO:0006355//regulation of transcription, DNA-templated;GO:0006955//immune response;GO:0007179//transforming growth f…
ENSG00000149742	40	41	39	98	113	124	0.67	0.77	0.57	2.04	1.72	2.06	0.67	1.94	1.533823652	1.83E-09	1.35E-08	SLC22A9	solute carrier family 22 member 9 [Source:HGNC Symbol;Acc:HGNC:16261]	-	-	-	-	GO:0005886//plasma membrane;GO:0016020//membrane;GO:0016021//integral component of membrane;GO:0016323//basolateral plasma membrane	GO:0015301//anion:anion antiporter activity;GO:0015347//sodium-independent organic anion transmembrane transporter activity;GO:0015636//short-chain fatty acid transmembrane transporter activity;GO:0022857//transmembrane transporter activity	GO:0009914//hormone transport;GO:0015711//organic anion transport;GO:0015912//short-chain fatty acid transport;GO:0015913//short-chain fatty acid import;GO:0043252//sodium-independent organic anion transport;GO:0055085//transmembrane transport;GO:0098656//anion transmembrane transport
ENSG00000174132	180	188	196	64	107	88	5.56	6.2	5.27	2.36	2.99	2.55	5.676666667	2.633333333	-1.108153877	1.86E-09	1.37E-08	FAM174A	family with sequence similarity 174 member A [Source:HGNC Symbol;Acc:HGNC:24943]	-	-	-	-	GO:0016020//membrane;GO:0016021//integral component of membrane	GO:0005515//protein binding	-
ENSG00000168016	47	29	46	79	142	133	0.58	0.33	0.15	0.49	1.14	0.66	0.353333333	0.763333333	1.111283334	2.16E-09	1.58E-08	TRANK1	tetratricopeptide repeat and ankyrin repeat containing 1 [Source:HGNC Symbol;Acc:HGNC:29011]	-	-	-	-	-	GO:0005515//protein binding;GO:0005524//ATP binding	-
ENSG00000196188	119	106	131	182	232	299	1.99	1.94	1.96	3.89	3.64	5.09	1.963333333	4.206666667	1.099372371	2.33E-09	1.70E-08	CTSE	cathepsin E [Source:HGNC Symbol;Acc:HGNC:2530]	Cellular Processes	Transport and catabolism	ko04142//Lysosome	K01382	GO:0005768//endosome	GO:0004190//aspartic-type endopeptidase activity;GO:0008233//peptidase activity;GO:0016787//hydrolase activity;GO:0042802//identical protein binding	GO:0006508//proteolysis;GO:0016540//protein autoprocessing;GO:0019886//antigen processing and presentation of exogenous peptide antigen via MHC class II
ENSG00000255398	56	42	61	113	143	136	1.09	0.86	1.03	2.6	2.5	2.45	0.993333333	2.516666667	1.341164314	2.56E-09	1.86E-08	HCAR3	hydroxycarboxylic acid receptor 3 [Source:HGNC Symbol;Acc:HGNC:16824]	Environmental Information Processing	Signal transduction	ko04024//cAMP signaling pathway	K08402	GO:0005886//plasma membrane;GO:0005887//integral component of plasma membrane;GO:0016020//membrane;GO:0016021//integral component of membrane;GO:0030054//cell junction	GO:0004930//G protein-coupled receptor activity	GO:0007165//signal transduction;GO:0007186//G protein-coupled receptor signaling pathway
ENSG00000091138	5	7	17	36	78	61	0.07	0.1	0.2	0.59	0.97	0.79	0.123333333	0.783333333	2.667063581	4.24E-09	3.00E-08	SLC26A3	solute carrier family 26 member 3 [Source:HGNC Symbol;Acc:HGNC:3018]	Organismal Systems;Organismal Systems	Digestive system;Digestive system	ko04972//Pancreatic secretion;ko04978//Mineral absorption	K14078;K14078	GO:0005886//plasma membrane;GO:0005887//integral component of plasma membrane;GO:0016020//membrane;GO:0016021//integral component of membrane;GO:0016324//apical plasma membrane;GO:0031526//brush border membrane;GO:0097225//sperm midpiece	GO:0005215//transporter activity;GO:0005515//protein binding;GO:0008271//secondary active sulfate transmembrane transporter activity;GO:0015106//bicarbonate transmembrane transporter activity;GO:0015108//chloride transmembrane transporter activity;GO:0015116//sulfate transmembrane transporter activity;GO:0015297//antiporter activity;GO:0015301//anion:anion antiporter activity;GO:0019531//oxalate …	GO:0006811//ion transport;GO:0006820//anion transport;GO:0006821//chloride transport;GO:0007588//excretion;GO:0008272//sulfate transport;GO:0015701//bicarbonate transport;GO:0019532//oxalate transport;GO:0048240//sperm capacitation;GO:0051454//intracellular pH elevation;GO:0055085//transmembrane transport;GO:0060081//membrane hyperpolarization;GO:0071320//cellular response to cAMP;GO:0098656//ani…
ENSG00000213928	113	100	143	211	243	223	3.09	3.52	3.45	8.08	6.88	6.24	3.353333333	7.066666667	1.07543396	5.15E-09	3.61E-08	IRF9	interferon regulatory factor 9 [Source:HGNC Symbol;Acc:HGNC:6131]	Human Diseases;Human Diseases;Human Diseases;Human Diseases;Human Diseases;Organismal Systems;Human Diseases;Environmental Information Processing;Cellular Processes;Human Diseases;Human Diseases;Organismal Systems;Organismal Systems	Infectious diseases;Infectious diseases;Infectious diseases;Cancers;Infectious diseases;Immune system;Infectious diseases;Signal transduction;Cell growth and death;Infectious diseases;Infectious diseases;Development;Immune system	ko05168//Herpes simplex infection;ko05165//Human papillomavirus infection;ko05169//Epstein-Barr virus infection;ko05203//Viral carcinogenesis;ko05167//Kaposi sarcoma-associated herpesvirus infection;ko04621//NOD-like receptor signaling pathway;ko05164//Influenza A;ko04630//Jak-STAT signaling pathway;ko04217//Necroptosis;ko05160//Hepatitis C;ko05162//Measles;ko04380//Osteoclast differentiation;ko0…	K04693;K04693;K04693;K04693;K04693;K04693;K04693;K04693;K04693;K04693;K04693;K04693;K04693	GO:0000785//chromatin;GO:0005634//nucleus;GO:0005654//nucleoplasm;GO:0005737//cytoplasm;GO:0005829//cytosol	GO:0000976//transcription regulatory region sequence-specific DNA binding;GO:0000978//RNA polymerase II proximal promoter sequence-specific DNA binding;GO:0000981//DNA-binding transcription factor activity, RNA polymerase II-specific;GO:0003677//DNA binding;GO:0003700//DNA-binding transcription factor activity;GO:0005515//protein binding;GO:1990837//sequence-specific double-stranded DNA binding	GO:0002376//immune system process;GO:0006355//regulation of transcription, DNA-templated;GO:0006357//regulation of transcription by RNA polymerase II;GO:0006366//transcription by RNA polymerase II;GO:0007166//cell surface receptor signaling pathway;GO:0051607//defense response to virus;GO:0060333//interferon-gamma-mediated signaling pathway;GO:0060337//type I interferon signaling pathway
ENSG00000244067	11	10	25	53	64	89	0.36	0.35	0.71	2.06	1.89	2.71	0.473333333	2.22	2.229631248	5.52E-09	3.85E-08	GSTA2	glutathione S-transferase alpha 2 [Source:HGNC Symbol;Acc:HGNC:4627]	Metabolism;Human Diseases;Human Diseases;Human Diseases;Human Diseases;Metabolism;Metabolism;Human Diseases;Metabolism;Metabolism	Global and overview maps;Cancers;Cancers;Cardiovascular diseases;Cancers;Xenobiotics biodegradation and metabolism;Xenobiotics biodegradation and metabolism;Drug resistance;Xenobiotics biodegradation and metabolism;Metabolism of other amino acids	ko01100//Metabolic pathways;ko05200//Pathways in cancer;ko05225//Hepatocellular carcinoma;ko05418//Fluid shear stress and atherosclerosis;ko05204//Chemical carcinogenesis;ko00983//Drug metabolism - other enzymes;ko00980//Metabolism of xenobiotics by cytochrome P450;ko01524//Platinum drug resistance;ko00982//Drug metabolism - cytochrome P450;ko00480//Glutathione metabolism	K00799;K00799;K00799;K00799;K00799;K00799;K00799;K00799;K00799;K00799	GO:0005737//cytoplasm;GO:0005829//cytosol;GO:0070062//extracellular exosome	GO:0004364//glutathione transferase activity;GO:0005515//protein binding;GO:0016740//transferase activity	GO:0006749//glutathione metabolic process;GO:0006805//xenobiotic metabolic process;GO:0030855//epithelial cell differentiation;GO:0035722//interleukin-12-mediated signaling pathway;GO:1901687//glutathione derivative biosynthetic process
ENSG00000126458	107	95	131	153	255	259	4.31	4.09	4.6	7.36	9.3	9.78	4.333333333	8.813333333	1.024210554	5.57E-09	3.88E-08	RRAS	RAS related [Source:HGNC Symbol;Acc:HGNC:10447]	Environmental Information Processing;Environmental Information Processing;Environmental Information Processing;Environmental Information Processing;Human Diseases;Environmental Information Processing;Cellular Processes;Human Diseases;Organismal Systems;Cellular Processes;Cellular Processes;Environmental Information Processing;Organismal Systems;Cellular Processes	Signal transduction;Signal transduction;Signal transduction;Signal transduction;Infectious diseases;Signal transduction;Cell motility;Cancers;Development;Cell growth and death;Transport and catabolism;Signal transduction;Immune system;Transport and catabolism	ko04010//MAPK signaling pathway;ko04014//Ras signaling pathway;ko04072//Phospholipase D signaling pathway;ko04015//Rap1 signaling pathway;ko05132//Salmonella infection;ko04024//cAMP signaling pathway;ko04810//Regulation of actin cytoskeleton;ko05205//Proteoglycans in cancer;ko04360//Axon guidance;ko04218//Cellular senescence;ko04140//Autophagy - animal;ko04371//Apelin signaling pathway;ko04625//C…	K07829;K07829;K07829;K07829;K07829;K07829;K07829;K07829;K07829;K07829;K07829;K07829;K07829;K07829	GO:0005886//plasma membrane;GO:0005925//focal adhesion;GO:0016020//membrane;GO:0070062//extracellular exosome	GO:0000166//nucleotide binding;GO:0003924//GTPase activity;GO:0005515//protein binding;GO:0005525//GTP binding;GO:0016787//hydrolase activity;GO:0019003//GDP binding;GO:0044877//protein-containing complex binding	GO:0002521//leukocyte differentiation;GO:0007165//signal transduction;GO:0007265//Ras protein signal transduction;GO:0010595//positive regulation of endothelial cell migration;GO:0030336//negative regulation of cell migration;GO:0045766//positive regulation of angiogenesis;GO:0051896//regulation of protein kinase B signaling;GO:0060325//face morphogenesis;GO:0070372//regulation of ERK1 and ERK2 c…
ENSG00000164398	44	34	40	103	105	116	0.8	0.35	0.44	1.5	1.62	1.3	0.53	1.473333333	1.475019604	6.09E-09	4.23E-08	ACSL6	acyl-CoA synthetase long chain family member 6 [Source:HGNC Symbol;Acc:HGNC:16496]	Metabolism;Organismal Systems;Cellular Processes;Organismal Systems;Organismal Systems;Metabolism;Metabolism;Cellular Processes;Metabolism	Global and overview maps;Environmental adaptation;Transport and catabolism;Endocrine system;Endocrine system;Global and overview maps;Lipid metabolism;Cell growth and death;Lipid metabolism	ko01100//Metabolic pathways;ko04714//Thermogenesis;ko04146//Peroxisome;ko03320//PPAR signaling pathway;ko04920//Adipocytokine signaling pathway;ko01212//Fatty acid metabolism;ko00071//Fatty acid degradation;ko04216//Ferroptosis;ko00061//Fatty acid biosynthesis	K01897;K01897;K01897;K01897;K01897;K01897;K01897;K01897;K01897	GO:0005739//mitochondrion;GO:0005741//mitochondrial outer membrane;GO:0005777//peroxisome;GO:0005778//peroxisomal membrane;GO:0005783//endoplasmic reticulum;GO:0005789//endoplasmic reticulum membrane;GO:0005886//plasma membrane;GO:0016020//membrane;GO:0016021//integral component of membrane;GO:0031090//organelle membrane;GO:0043231//intracellular membrane-bounded organelle	GO:0000166//nucleotide binding;GO:0003824//catalytic activity;GO:0004467//long-chain fatty acid-CoA ligase activity;GO:0005515//protein binding;GO:0005524//ATP binding;GO:0016874//ligase activity;GO:0019899//enzyme binding;GO:0042803//protein homodimerization activity;GO:0047676//arachidonate-CoA ligase activity;GO:0102391//decanoate-CoA ligase activity	GO:0000038//very long-chain fatty acid metabolic process;GO:0001676//long-chain fatty acid metabolic process;GO:0006629//lipid metabolic process;GO:0006631//fatty acid metabolic process;GO:0006637//acyl-CoA metabolic process;GO:0008610//lipid biosynthetic process;GO:0035338//long-chain fatty-acyl-CoA biosynthetic process
ENSG00000171119	103	111	136	43	41	43	3.69	4.24	4.25	1.84	1.33	1.44	4.06	1.536666667	-1.401675477	6.13E-09	4.25E-08	NRTN	neurturin [Source:HGNC Symbol;Acc:HGNC:8007]	-	-	-	-	GO:0005576//extracellular region;GO:0030424//axon	GO:0005102//signaling receptor binding;GO:0008083//growth factor activity;GO:0030116//glial cell-derived neurotrophic factor receptor binding;GO:0030971//receptor tyrosine kinase binding	GO:0000165//MAPK cascade;GO:0001755//neural crest cell migration;GO:0007169//transmembrane receptor protein tyrosine kinase signaling pathway;GO:0007399//nervous system development;GO:0007411//axon guidance;GO:0021675//nerve development;GO:0031175//neuron projection development
ENSG00000122121	86	87	100	163	180	220	1.03	1.11	1.05	2.33	1.96	2.47	1.063333333	2.253333333	1.083466823	6.75E-09	4.67E-08	XPNPEP2	X-prolyl aminopeptidase 2 [Source:HGNC Symbol;Acc:HGNC:12823]	Organismal Systems	Digestive system	ko04974//Protein digestion and absorption	K14208	GO:0005576//extracellular region;GO:0005886//plasma membrane;GO:0016020//membrane;GO:0031225//anchored component of membrane;GO:0070062//extracellular exosome	GO:0004177//aminopeptidase activity;GO:0008233//peptidase activity;GO:0008237//metallopeptidase activity;GO:0016787//hydrolase activity;GO:0046872//metal ion binding;GO:0070006//metalloaminopeptidase activity	GO:0006508//proteolysis
ENSG00000101342	79	69	86	124	192	183	1.75	1.71	1.64	3.21	4.3	3.87	1.7	3.793333333	1.157931405	1.04E-08	7.07E-08	TLDC2	TBC/LysM-associated domain containing 2 [Source:HGNC Symbol;Acc:HGNC:16112]	-	-	-	-	GO:0005634//nucleus;GO:0005730//nucleolus	-	GO:0006979//response to oxidative stress;GO:1903204//negative regulation of oxidative stress-induced neuron death
ENSG00000133805	23	28	34	65	112	90	0.25	0.33	0.32	0.88	1.08	0.92	0.3	0.96	1.678071905	1.18E-08	7.97E-08	AMPD3	adenosine monophosphate deaminase 3 [Source:HGNC Symbol;Acc:HGNC:470]	Metabolism;Metabolism	Global and overview maps;Nucleotide metabolism	ko01100//Metabolic pathways;ko00230//Purine metabolism	K01490;K01490	GO:0005576//extracellular region;GO:0005829//cytosol;GO:0034774//secretory granule lumen;GO:1904813//ficolin-1-rich granule lumen	GO:0003876//AMP deaminase activity;GO:0005515//protein binding;GO:0016787//hydrolase activity;GO:0019239//deaminase activity;GO:0046872//metal ion binding	GO:0006188//IMP biosynthetic process;GO:0006196//AMP catabolic process;GO:0009117//nucleotide metabolic process;GO:0009168//purine ribonucleoside monophosphate biosynthetic process;GO:0032264//IMP salvage;GO:0043101//purine-containing compound salvage;GO:0043312//neutrophil degranulation;GO:0046033//AMP metabolic process
ENSG00000132698	13	8	11	49	52	58	0.47	0.31	0.35	2.11	1.7	1.96	0.376666667	1.923333333	2.352248546	1.33E-08	8.95E-08	RAB25	RAB25, member RAS oncogene family [Source:HGNC Symbol;Acc:HGNC:18238]	-	-	-	-	GO:0005768//endosome;GO:0005886//plasma membrane;GO:0016020//membrane;GO:0031143//pseudopodium;GO:0031260//pseudopodium membrane;GO:0031410//cytoplasmic vesicle;GO:0042995//cell projection;GO:0055037//recycling endosome;GO:0070062//extracellular exosome	GO:0000166//nucleotide binding;GO:0003924//GTPase activity;GO:0005515//protein binding;GO:0005525//GTP binding;GO:0031489//myosin V binding	GO:0003382//epithelial cell morphogenesis;GO:0006887//exocytosis;GO:0008284//positive regulation of cell proliferation;GO:0010634//positive regulation of epithelial cell migration;GO:0015031//protein transport;GO:0031268//pseudopodium organization;GO:0060627//regulation of vesicle-mediated transport
ENSG00000149289	110	134	119	33	40	60	0.53	0.66	0.58	0.24	0.25	0.26	0.59	0.25	-1.23878686	1.75E-08	1.16E-07	ZC3H12C	zinc finger CCCH-type containing 12C [Source:HGNC Symbol;Acc:HGNC:29362]	-	-	-	-	GO:0005575//cellular_component;GO:0005634//nucleus;GO:0036464//cytoplasmic ribonucleoprotein granule	GO:0003674//molecular_function;GO:0003729//mRNA binding;GO:0004518//nuclease activity;GO:0004519//endonuclease activity;GO:0004521//endoribonuclease activity;GO:0005515//protein binding;GO:0016787//hydrolase activity;GO:0046872//metal ion binding	GO:0008150//biological_process;GO:0090305//nucleic acid phosphodiester bond hydrolysis;GO:0090502//RNA phosphodiester bond hydrolysis, endonucleolytic
ENSG00000184584	32	28	43	90	94	98	0.66	0.73	0.78	2.13	1.67	1.86	0.723333333	1.886666667	1.38310701	4.12E-08	2.61E-07	STING1	stimulator of interferon response cGAMP interactor 1 [Source:HGNC Symbol;Acc:HGNC:27962]	Human Diseases;Human Diseases;Human Diseases;Human Diseases;Organismal Systems;Organismal Systems;Organismal Systems	Infectious diseases;Infectious diseases;Infectious diseases;Infectious disease: viral;Immune system;Immune system;Immune system	ko05168//Herpes simplex infection;ko05131//Shigellosis;ko05163//Human cytomegalovirus infection;ko05170//Human immunodeficiency virus 1 infection;ko04621//NOD-like receptor signaling pathway;ko04622//RIG-I-like receptor signaling pathway;ko04623//Cytosolic DNA-sensing pathway	K12654;K12654;K12654;K12654;K12654;K12654;K12654	GO:0000421//autophagosome membrane;GO:0005654//nucleoplasm;GO:0005737//cytoplasm;GO:0005739//mitochondrion;GO:0005741//mitochondrial outer membrane;GO:0005768//endosome;GO:0005776//autophagosome;GO:0005777//peroxisome;GO:0005783//endoplasmic reticulum;GO:0005789//endoplasmic reticulum membrane;GO:0005794//Golgi apparatus;GO:0005829//cytosol;GO:0005886//plasma membrane;GO:0016020//membrane;GO:0016…	GO:0000166//nucleotide binding;GO:0005515//protein binding;GO:0008134//transcription factor binding;GO:0019901//protein kinase binding;GO:0031625//ubiquitin protein ligase binding;GO:0035438//cyclic-di-GMP binding;GO:0042802//identical protein binding;GO:0042803//protein homodimerization activity;GO:0061507//cyclic-GMP-AMP binding	GO:0000045//autophagosome assembly;GO:0002218//activation of innate immune response;GO:0002230//positive regulation of defense response to virus by host;GO:0002376//immune system process;GO:0006914//autophagy;GO:0010468//regulation of gene expression;GO:0016032//viral process;GO:0016239//positive regulation of macroautophagy;GO:0031323//regulation of cellular metabolic process;GO:0032092//positiv…
ENSG00000187837	74	61	103	129	172	203	4.02	3.54	4.88	8.36	8.47	10.34	4.146666667	9.056666667	1.12702808	4.18E-08	2.64E-07	H1-2	H1.2 linker histone, cluster member [Source:HGNC Symbol;Acc:HGNC:4716]	-	-	-	-	GO:0000786//nucleosome;GO:0000791//euchromatin;GO:0005634//nucleus;GO:0005694//chromosome;GO:0042025//host cell nucleus	GO:0003677//DNA binding;GO:0003690//double-stranded DNA binding;GO:0003723//RNA binding;GO:0005515//protein binding;GO:0031490//chromatin DNA binding;GO:0031492//nucleosomal DNA binding	GO:0006334//nucleosome assembly;GO:0016584//nucleosome positioning;GO:0030261//chromosome condensation;GO:0031936//negative regulation of chromatin silencing;GO:0045910//negative regulation of DNA recombination
ENSG00000139926	91	64	87	16	28	30	0.99	0.83	0.74	0.16	0.46	0.4	0.853333333	0.34	-1.327574658	4.28E-08	2.70E-07	FRMD6	FERM domain containing 6 [Source:HGNC Symbol;Acc:HGNC:19839]	Environmental Information Processing;Environmental Information Processing	Signal transduction;Signal transduction	ko04390//Hippo signaling pathway;ko04392//Hippo signaling pathway - multiple species	K16822;K16822	GO:0005737//cytoplasm;GO:0005856//cytoskeleton;GO:0005886//plasma membrane;GO:0016020//membrane	GO:0005515//protein binding	GO:0031032//actomyosin structure organization
ENSG00000237172	55	27	42	107	92	163	0.81	0.43	0.54	1.88	1.22	2.25	0.593333333	1.783333333	1.58766165	4.42E-08	2.78E-07	B3GNT9	UDP-GlcNAc:betaGal beta-1,3-N-acetylglucosaminyltransferase 9 [Source:HGNC Symbol;Acc:HGNC:28714]	-	-	-	-	GO:0000139//Golgi membrane;GO:0005794//Golgi apparatus;GO:0016020//membrane;GO:0016021//integral component of membrane	GO:0008375//acetylglucosaminyltransferase activity;GO:0008376//acetylgalactosaminyltransferase activity;GO:0008532//N-acetyllactosaminide beta-1,3-N-acetylglucosaminyltransferase activity;GO:0016740//transferase activity;GO:0016757//transferase activity, transferring glycosyl groups	GO:0006486//protein glycosylation;GO:0030311//poly-N-acetyllactosamine biosynthetic process
ENSG00000167614	104	136	156	52	57	51	1.94	2.65	2.47	1.21	0.94	1.18	2.353333333	1.11	-1.084146006	4.48E-08	2.82E-07	TTYH1	tweety family member 1 [Source:HGNC Symbol;Acc:HGNC:13476]	-	-	-	-	GO:0005886//plasma membrane;GO:0016020//membrane;GO:0016021//integral component of membrane;GO:0030868//smooth endoplasmic reticulum membrane;GO:0031527//filopodium membrane;GO:0032433//filopodium tip;GO:0034707//chloride channel complex;GO:0045202//synapse	GO:0005229//intracellular calcium activated chloride channel activity;GO:0005254//chloride channel activity;GO:0005381//iron ion transmembrane transporter activity;GO:0005509//calcium ion binding;GO:0005515//protein binding;GO:0072320//volume-sensitive chloride channel activity	GO:0000278//mitotic cell cycle;GO:0006811//ion transport;GO:0006821//chloride transport;GO:0006826//iron ion transport;GO:0007155//cell adhesion;GO:0031589//cell-substrate adhesion;GO:0034220//ion transmembrane transport;GO:0034755//iron ion transmembrane transport;GO:0046847//filopodium assembly;GO:0098609//cell-cell adhesion;GO:1902476//chloride transmembrane transport
ENSG00000119411	19	19	19	51	90	63	0.32	0.35	0.28	1.04	1.39	1.01	0.316666667	1.146666667	1.856409146	7.48E-08	4.60E-07	BSPRY	B-box and SPRY domain containing [Source:HGNC Symbol;Acc:HGNC:18232]	-	-	-	-	GO:0005737//cytoplasm;GO:0016020//membrane;GO:0031252//cell leading edge;GO:0048471//perinuclear region of cytoplasm	GO:0005515//protein binding;GO:0008270//zinc ion binding;GO:0046872//metal ion binding;GO:0061630//ubiquitin protein ligase activity	GO:0006811//ion transport;GO:0006816//calcium ion transport;GO:0016567//protein ubiquitination;GO:1990830//cellular response to leukemia inhibitory factor
ENSG00000102359	54	47	42	75	150	151	0.68	0.65	0.28	1.32	1.66	1.21	0.536666667	1.396666667	1.379889556	8.58E-08	5.24E-07	SRPX2	sushi repeat containing protein X-linked 2 [Source:HGNC Symbol;Acc:HGNC:30668]	-	-	-	-	GO:0005576//extracellular region;GO:0005615//extracellular space;GO:0005737//cytoplasm;GO:0009986//cell surface;GO:0030054//cell junction;GO:0045202//synapse;GO:0060076//excitatory synapse;GO:0062023//collagen-containing extracellular matrix;GO:0097060//synaptic membrane	GO:0005102//signaling receptor binding;GO:0005201//extracellular matrix structural constituent;GO:0005515//protein binding;GO:0036458//hepatocyte growth factor binding;GO:0042802//identical protein binding	GO:0001525//angiogenesis;GO:0007155//cell adhesion;GO:0042325//regulation of phosphorylation;GO:0048870//cell motility;GO:0051965//positive regulation of synapse assembly;GO:0071625//vocalization behavior;GO:0090050//positive regulation of cell migration involved in sprouting angiogenesis;GO:0098609//cell-cell adhesion
ENSG00000137699	57	38	44	101	118	119	0.87	0.55	0.7	1.64	1.55	1.9	0.706666667	1.696666667	1.263601392	1.26E-07	7.53E-07	TRIM29	tripartite motif containing 29 [Source:HGNC Symbol;Acc:HGNC:17274]	-	-	-	-	GO:0005737//cytoplasm;GO:0005764//lysosome;GO:0005912//adherens junction	GO:0002039//p53 binding;GO:0005515//protein binding;GO:0008270//zinc ion binding;GO:0042802//identical protein binding;GO:0046872//metal ion binding;GO:0098641//cadherin binding involved in cell-cell adhesion	GO:0000122//negative regulation of transcription by RNA polymerase II;GO:0002376//immune system process;GO:0045087//innate immune response;GO:0098609//cell-cell adhesion;GO:1900181//negative regulation of protein localization to nucleus
ENSG00000139278	24	20	26	52	89	74	0.16	0.16	0.23	0.66	1.4	0.93	0.183333333	0.996666667	2.442641961	3.14E-07	1.79E-06	GLIPR1	GLI pathogenesis related 1 [Source:HGNC Symbol;Acc:HGNC:17001]	-	-	-	-	GO:0005576//extracellular region;GO:0005615//extracellular space;GO:0005886//plasma membrane;GO:0016020//membrane;GO:0016021//integral component of membrane;GO:0035577//azurophil granule membrane	GO:0005515//protein binding	GO:0019216//regulation of lipid metabolic process;GO:0043312//neutrophil degranulation
ENSG00000241697	18	13	32	0	0	0	0.28	0.21	0.43	0	0	0	0.306666667	0.001	-8.26052755	3.19E-07	1.82E-06	TMEFF1	transmembrane protein with EGF like and two follistatin like domains 1 [Source:HGNC Symbol;Acc:HGNC:11866]	-	-	-	-	GO:0005604//basement membrane;GO:0005886//plasma membrane;GO:0016020//membrane;GO:0016021//integral component of membrane	GO:0005102//signaling receptor binding;GO:0005515//protein binding	GO:0007275//multicellular organism development;GO:0008045//motor neuron axon guidance;GO:0009887//animal organ morphogenesis;GO:0009888//tissue development;GO:0016358//dendrite development
ENSG00000143278	11	9	10	32	47	61	0.16	0.17	0.14	0.57	0.64	0.85	0.156666667	0.686666667	2.131911676	3.93E-07	2.22E-06	F13B	coagulation factor XIII B chain [Source:HGNC Symbol;Acc:HGNC:3534]	Organismal Systems	Immune system	ko04610//Complement and coagulation cascades	K03906	GO:0005576//extracellular region	-	GO:0007596//blood coagulation;GO:0007599//hemostasis;GO:1903363//negative regulation of cellular protein catabolic process
ENSG00000181392	59	64	102	130	165	161	2.26	2.25	2.91	4.7	5.58	4.95	2.473333333	5.076666667	1.03742485	4.06E-07	2.29E-06	SYNE4	spectrin repeat containing nuclear envelope family member 4 [Source:HGNC Symbol;Acc:HGNC:26703]	-	-	-	-	GO:0005634//nucleus;GO:0005635//nuclear envelope;GO:0005640//nuclear outer membrane;GO:0016020//membrane;GO:0016021//integral component of membrane;GO:0031309//integral component of nuclear outer membrane;GO:0034993//meiotic nuclear membrane microtubule tethering complex	GO:0005515//protein binding	GO:0045198//establishment of epithelial cell apical/basal polarity
ENSG00000153558	72	65	104	115	189	176	1.14	1.05	1.45	2.3	3.3	2.67	1.213333333	2.756666667	1.183948879	5.46E-07	3.03E-06	FBXL2	F-box and leucine rich repeat protein 2 [Source:HGNC Symbol;Acc:HGNC:13598]	-	-	-	-	GO:0005737//cytoplasm;GO:0016020//membrane;GO:0019005//SCF ubiquitin ligase complex	GO:0005515//protein binding;GO:0005516//calmodulin binding;GO:0019903//protein phosphatase binding;GO:0036312//phosphatidylinositol 3-kinase regulatory subunit binding	GO:0006464//cellular protein modification process;GO:0006508//proteolysis;GO:0006511//ubiquitin-dependent protein catabolic process;GO:0006513//protein monoubiquitination;GO:0010506//regulation of autophagy;GO:0014066//regulation of phosphatidylinositol 3-kinase signaling;GO:0016032//viral process;GO:0016567//protein ubiquitination;GO:0031146//SCF-dependent proteasomal ubiquitin-dependent protein…
ENSG00000171346	49	39	58	95	120	109	1.26	1.15	1.58	2.84	3.08	2.71	1.33	2.876666667	1.112971813	8.24E-07	4.45E-06	KRT15	keratin 15 [Source:HGNC Symbol;Acc:HGNC:6421]	Human Diseases;Organismal Systems	Infectious diseases;Endocrine system	ko05150//Staphylococcus aureus infection;ko04915//Estrogen signaling pathway	K07604;K07604	GO:0005634//nucleus;GO:0005829//cytosol;GO:0005882//intermediate filament;GO:0070062//extracellular exosome	GO:0005198//structural molecule activity;GO:0005200//structural constituent of cytoskeleton;GO:0005515//protein binding;GO:0097110//scaffold protein binding	GO:0007010//cytoskeleton organization;GO:0008544//epidermis development;GO:0031424//keratinization;GO:0070268//cornification
ENSG00000161642	73	44	59	97	146	142	1.4	0.79	0.86	1.97	2.55	2.38	1.016666667	2.3	1.177787119	8.43E-07	4.55E-06	ZNF385A	zinc finger protein 385A [Source:HGNC Symbol;Acc:HGNC:17521]	-	-	-	-	GO:0000785//chromatin;GO:0005634//nucleus;GO:0005654//nucleoplasm;GO:0005730//nucleolus;GO:0005737//cytoplasm;GO:0030425//dendrite;GO:0042995//cell projection;GO:0043025//neuronal cell body	GO:0002039//p53 binding;GO:0003676//nucleic acid binding;GO:0003677//DNA binding;GO:0003723//RNA binding;GO:0003730//mRNA 3'-UTR binding;GO:0008270//zinc ion binding;GO:0046872//metal ion binding	GO:0006417//regulation of translation;GO:0006915//apoptotic process;GO:0006974//cellular response to DNA damage stimulus;GO:0006977//DNA damage response, signal transduction by p53 class mediator resulting in cell cycle arrest;GO:0007599//hemostasis;GO:0007611//learning or memory;GO:0007626//locomotory behavior;GO:0008298//intracellular mRNA localization;GO:0010609//mRNA localization resulting in…
ENSG00000181773	72	49	50	99	153	128	1.34	0.97	0.81	2.2	2.58	2.23	1.04	2.336666667	1.167868415	1.02E-06	5.47E-06	GPR3	G protein-coupled receptor 3 [Source:HGNC Symbol;Acc:HGNC:4484]	-	-	-	-	GO:0005737//cytoplasm;GO:0005886//plasma membrane;GO:0005887//integral component of plasma membrane;GO:0016020//membrane;GO:0016021//integral component of membrane	GO:0004930//G protein-coupled receptor activity;GO:0005515//protein binding	GO:0007165//signal transduction;GO:0007186//G protein-coupled receptor signaling pathway;GO:0007189//adenylate cyclase-activating G protein-coupled receptor signaling pathway;GO:0019222//regulation of metabolic process;GO:0040020//regulation of meiotic nuclear division;GO:0120162//positive regulation of cold-induced thermogenesis
ENSG00000111348	3	0	1	21	28	29	0.1	0	0.03	1	1.01	1.02	0.043333333	1.01	4.542734265	1.03E-06	5.49E-06	ARHGDIB	Rho GDP dissociation inhibitor beta [Source:HGNC Symbol;Acc:HGNC:679]	Organismal Systems;Organismal Systems	Nervous system;Excretory system	ko04722//Neurotrophin signaling pathway;ko04962//Vasopressin-regulated water reabsorption	K12462;K12462	GO:0005737//cytoplasm;GO:0005829//cytosol;GO:0005856//cytoskeleton;GO:0016020//membrane;GO:0031410//cytoplasmic vesicle;GO:0070062//extracellular exosome	GO:0003924//GTPase activity;GO:0005094//Rho GDP-dissociation inhibitor activity;GO:0005096//GTPase activator activity;GO:0005515//protein binding;GO:0031267//small GTPase binding	GO:0007162//negative regulation of cell adhesion;GO:0007266//Rho protein signal transduction;GO:0007275//multicellular organism development;GO:0035023//regulation of Rho protein signal transduction;GO:0043547//positive regulation of GTPase activity;GO:0050790//regulation of catalytic activity;GO:0051056//regulation of small GTPase mediated signal transduction;GO:0071461//cellular response to redo…
ENSG00000124143	54	39	39	82	114	115	0.88	0.69	0.84	1.71	1.91	1.96	0.803333333	1.86	1.211231976	1.19E-06	6.26E-06	ARHGAP40	Rho GTPase activating protein 40 [Source:HGNC Symbol;Acc:HGNC:16226]	-	-	-	-	GO:0005737//cytoplasm;GO:0005829//cytosol	GO:0005096//GTPase activator activity	GO:0007165//signal transduction;GO:0030833//regulation of actin filament polymerization;GO:0043547//positive regulation of GTPase activity;GO:0051056//regulation of small GTPase mediated signal transduction
ENSG00000105808	117	74	144	199	225	192	1.12	0.77	1.14	2.55	1.89	1.87	1.01	2.103333333	1.058322212	1.30E-06	6.82E-06	RASA4	RAS p21 protein activator 4 [Source:HGNC Symbol;Acc:HGNC:23181]	Environmental Information Processing	Signal transduction	ko04014//Ras signaling pathway	K17630	GO:0005737//cytoplasm;GO:0005829//cytosol;GO:0005886//plasma membrane;GO:0016020//membrane	GO:0005096//GTPase activator activity;GO:0005543//phospholipid binding;GO:0046872//metal ion binding	GO:0000165//MAPK cascade;GO:0007165//signal transduction;GO:0034260//negative regulation of GTPase activity;GO:0035556//intracellular signal transduction;GO:0043087//regulation of GTPase activity;GO:0043547//positive regulation of GTPase activity;GO:0046580//negative regulation of Ras protein signal transduction;GO:0071277//cellular response to calcium ion
ENSG00000164199	53	40	70	96	146	110	1.43	1.08	1.63	2.99	3.46	2.72	1.38	3.056666667	1.147290966	1.81E-06	9.29E-06	ADGRV1	adhesion G protein-coupled receptor V1 [Source:HGNC Symbol;Acc:HGNC:17416]	-	-	-	-	GO:0001917//photoreceptor inner segment;GO:0002141//stereocilia ankle link;GO:0002142//stereocilia ankle link complex;GO:0005737//cytoplasm;GO:0005886//plasma membrane;GO:0009986//cell surface;GO:0016020//membrane;GO:0016021//integral component of membrane;GO:0032420//stereocilium;GO:0042995//cell projection;GO:0043235//receptor complex;GO:0045202//synapse;GO:0060171//stereocilium membrane;GO:007…	GO:0001965//G-protein alpha-subunit binding;GO:0004888//transmembrane signaling receptor activity;GO:0004930//G protein-coupled receptor activity;GO:0005509//calcium ion binding;GO:0005515//protein binding;GO:0010855//adenylate cyclase inhibitor activity;GO:0016787//hydrolase activity	GO:0007154//cell communication;GO:0007165//signal transduction;GO:0007166//cell surface receptor signaling pathway;GO:0007186//G protein-coupled receptor signaling pathway;GO:0007194//negative regulation of adenylate cyclase activity;GO:0007399//nervous system development;GO:0007601//visual perception;GO:0007605//sensory perception of sound;GO:0010739//positive regulation of protein kinase A sign…
ENSG00000143369	47	35	51	84	116	99	0.94	0.74	0.87	1.95	2.15	1.83	0.85	1.976666667	1.217534858	1.94E-06	9.93E-06	ECM1	extracellular matrix protein 1 [Source:HGNC Symbol;Acc:HGNC:3153]	-	-	-	-	GO:0005576//extracellular region;GO:0005615//extracellular space;GO:0031012//extracellular matrix;GO:0031089//platelet dense granule lumen;GO:0062023//collagen-containing extracellular matrix;GO:0070062//extracellular exosome	GO:0002020//protease binding;GO:0005134//interleukin-2 receptor binding;GO:0005201//extracellular matrix structural constituent;GO:0005515//protein binding;GO:0008022//protein C-terminus binding;GO:0019899//enzyme binding;GO:0043236//laminin binding	GO:0001503//ossification;GO:0001525//angiogenesis;GO:0001938//positive regulation of endothelial cell proliferation;GO:0001960//negative regulation of cytokine-mediated signaling pathway;GO:0002063//chondrocyte development;GO:0002576//platelet degranulation;GO:0002828//regulation of type 2 immune response;GO:0003416//endochondral bone growth;GO:0006357//regulation of transcription by RNA polymera…
ENSG00000167779	38	33	40	55	114	113	1.99	1.55	1.57	2.75	4.89	4.79	1.703333333	4.143333333	1.2824311	2.18E-06	1.11E-05	IGFBP6	insulin like growth factor binding protein 6 [Source:HGNC Symbol;Acc:HGNC:5475]	-	-	-	-	GO:0005576//extracellular region;GO:0005615//extracellular space;GO:0005737//cytoplasm;GO:0005794//Golgi apparatus;GO:0042568//insulin-like growth factor binary complex	GO:0001968//fibronectin binding;GO:0005102//signaling receptor binding;GO:0005515//protein binding;GO:0005520//insulin-like growth factor binding;GO:0019838//growth factor binding;GO:0031994//insulin-like growth factor I binding;GO:0031995//insulin-like growth factor II binding;GO:0042802//identical protein binding	GO:0000187//activation of MAPK activity;GO:0007165//signal transduction;GO:0008285//negative regulation of cell proliferation;GO:0016477//cell migration;GO:0043567//regulation of insulin-like growth factor receptor signaling pathway;GO:0044267//cellular protein metabolic process;GO:0090090//negative regulation of canonical Wnt signaling pathway
ENSG00000114166	137	113	138	55	77	55	1.23	1.09	1.08	0.59	0.63	0.46	1.133333333	0.56	-1.017073513	2.73E-06	1.37E-05	KAT2B	lysine acetyltransferase 2B [Source:HGNC Symbol;Acc:HGNC:8638]	Human Diseases;Human Diseases;Organismal Systems;Environmental Information Processing	Infectious diseases;Cancers;Endocrine system;Signal transduction	ko05166//HTLV-I infection;ko05203//Viral carcinogenesis;ko04919//Thyroid hormone signaling pathway;ko04330//Notch signaling pathway	K06062;K06062;K06062;K06062	GO:0000123//histone acetyltransferase complex;GO:0000125//PCAF complex;GO:0000776//kinetochore;GO:0005634//nucleus;GO:0005654//nucleoplasm;GO:0005671//Ada2/Gcn5/Ada3 transcription activator complex;GO:0005737//cytoplasm;GO:0005813//centrosome;GO:0005815//microtubule organizing center;GO:0005829//cytosol;GO:0005856//cytoskeleton;GO:0031672//A band;GO:0031674//I band;GO:0032991//protein-containing …	GO:0000977//RNA polymerase II regulatory region sequence-specific DNA binding;GO:0003682//chromatin binding;GO:0003712//transcription coregulator activity;GO:0003713//transcription coactivator activity;GO:0004145//diamine N-acetyltransferase activity;GO:0004402//histone acetyltransferase activity;GO:0004468//lysine N-acetyltransferase activity, acting on acetyl phosphate as donor;GO:0004861//cycl…	GO:0006338//chromatin remodeling;GO:0006355//regulation of transcription, DNA-templated;GO:0006367//transcription initiation from RNA polymerase II promoter;GO:0006473//protein acetylation;GO:0007049//cell cycle;GO:0007050//cell cycle arrest;GO:0007219//Notch signaling pathway;GO:0007221//positive regulation of transcription of Notch receptor target;GO:0007507//heart development;GO:0008285//negat…
ENSG00000185038	20	27	18	46	97	63	0.15	0.21	0.12	0.41	0.65	0.44	0.16	0.5	1.64385619	2.82E-06	1.41E-05	MROH2A	maestro heat like repeat family member 2A [Source:HGNC Symbol;Acc:HGNC:27936]	-	-	-	-	-	-	-
ENSG00000204618	35	38	45	69	110	96	0.67	0.74	0.71	1.48	1.79	1.62	0.706666667	1.63	1.2057702	2.94E-06	1.47E-05	RNF39	ring finger protein 39 [Source:HGNC Symbol;Acc:HGNC:18064]	-	-	-	-	GO:0005575//cellular_component;GO:0005737//cytoplasm	GO:0005515//protein binding;GO:0046872//metal ion binding;GO:0061630//ubiquitin protein ligase activity	GO:0008150//biological_process;GO:0010468//regulation of gene expression;GO:0016567//protein ubiquitination;GO:0045087//innate immune response
ENSG00000113966	44	30	55	87	103	101	0.56	0.47	0.66	1.8	1.55	1.39	0.563333333	1.58	1.487863813	3.00E-06	1.50E-05	ARL6	ADP ribosylation factor like GTPase 6 [Source:HGNC Symbol;Acc:HGNC:13210]	-	-	-	-	GO:0005737//cytoplasm;GO:0005856//cytoskeleton;GO:0005879//axonemal microtubule;GO:0005886//plasma membrane;GO:0005929//cilium;GO:0005930//axoneme;GO:0016020//membrane;GO:0030117//membrane coat;GO:0042995//cell projection;GO:0060170//ciliary membrane;GO:0070062//extracellular exosome	GO:0000166//nucleotide binding;GO:0003924//GTPase activity;GO:0005515//protein binding;GO:0005525//GTP binding;GO:0005543//phospholipid binding;GO:0046872//metal ion binding	GO:0006612//protein targeting to membrane;GO:0006886//intracellular protein transport;GO:0007368//determination of left/right symmetry;GO:0007601//visual perception;GO:0015031//protein transport;GO:0016055//Wnt signaling pathway;GO:0016192//vesicle-mediated transport;GO:0030030//cell projection organization;GO:0032402//melanosome transport;GO:0050896//response to stimulus;GO:0051258//protein poly…
ENSG00000283761	45	26	28	64	77	141	0.62	0.42	0.26	0.86	0.89	1.74	0.433333333	1.163333333	1.424715413	3.29E-06	1.63E-05	AC118553.2	novel protein	-	-	-	-	GO:0000139//Golgi membrane;GO:0016020//membrane;GO:0016021//integral component of membrane	GO:0015165//pyrimidine nucleotide-sugar transmembrane transporter activity;GO:0022857//transmembrane transporter activity	GO:0008643//carbohydrate transport;GO:0055085//transmembrane transport;GO:0090481//pyrimidine nucleotide-sugar transmembrane transport
ENSG00000125966	56	35	46	83	103	124	0.51	0.34	0.37	0.9	0.85	1.05	0.406666667	0.933333333	1.198545679	3.34E-06	1.65E-05	MMP24	matrix metallopeptidase 24 [Source:HGNC Symbol;Acc:HGNC:7172]	Organismal Systems	Endocrine system	ko04928//Parathyroid hormone synthesis, secretion and action	K08002	GO:0005576//extracellular region;GO:0005794//Golgi apparatus;GO:0005886//plasma membrane;GO:0005887//integral component of plasma membrane;GO:0016020//membrane;GO:0016021//integral component of membrane;GO:0031012//extracellular matrix;GO:0032588//trans-Golgi network membrane;GO:0070062//extracellular exosome	GO:0004222//metalloendopeptidase activity;GO:0008047//enzyme activator activity;GO:0008233//peptidase activity;GO:0008237//metallopeptidase activity;GO:0008270//zinc ion binding;GO:0016787//hydrolase activity;GO:0045296//cadherin binding;GO:0046872//metal ion binding	GO:0006508//proteolysis;GO:0007155//cell adhesion;GO:0010001//glial cell differentiation;GO:0030198//extracellular matrix organization;GO:0030574//collagen catabolic process;GO:0044331//cell-cell adhesion mediated by cadherin;GO:0050790//regulation of catalytic activity;GO:0050965//detection of temperature stimulus involved in sensory perception of pain;GO:0097150//neuronal stem cell population m…
ENSG00000124557	2	1	2	22	15	35	0.03	0.01	0.02	0.36	0.19	0.45	0.02	0.333333333	4.058893689	3.90E-06	1.92E-05	BTN1A1	butyrophilin subfamily 1 member A1 [Source:HGNC Symbol;Acc:HGNC:1135]	-	-	-	-	GO:0005576//extracellular region;GO:0005615//extracellular space;GO:0005886//plasma membrane;GO:0005887//integral component of plasma membrane;GO:0009897//external side of plasma membrane;GO:0016020//membrane;GO:0016021//integral component of membrane	GO:0005102//signaling receptor binding;GO:0005515//protein binding;GO:0038023//signaling receptor activity	GO:0001817//regulation of cytokine production;GO:0050852//T cell receptor signaling pathway
ENSG00000166589	23	15	15	45	66	56	0.83	0.24	0.34	0.8	1.13	0.93	0.47	0.953333333	1.020319984	5.69E-06	2.74E-05	CDH16	cadherin 16 [Source:HGNC Symbol;Acc:HGNC:1755]	-	-	-	-	GO:0005886//plasma membrane;GO:0005887//integral component of plasma membrane;GO:0016020//membrane;GO:0016021//integral component of membrane;GO:0016323//basolateral plasma membrane;GO:0070062//extracellular exosome	GO:0005509//calcium ion binding;GO:0005515//protein binding;GO:0046872//metal ion binding	GO:0007155//cell adhesion;GO:0007156//homophilic cell adhesion via plasma membrane adhesion molecules;GO:0016339//calcium-dependent cell-cell adhesion via plasma membrane cell adhesion molecules
ENSG00000104537	11	0	8	24	50	38	0.3	0	0.17	0.73	1.16	0.9	0.156666667	0.93	2.56953246	6.77E-06	3.22E-05	ANXA13	annexin A13 [Source:HGNC Symbol;Acc:HGNC:536]	-	-	-	-	GO:0005615//extracellular space;GO:0005654//nucleoplasm;GO:0005737//cytoplasm;GO:0005886//plasma membrane;GO:0016020//membrane;GO:0016323//basolateral plasma membrane;GO:0016324//apical plasma membrane;GO:0019898//extrinsic component of membrane;GO:0031410//cytoplasmic vesicle;GO:0045121//membrane raft;GO:0070062//extracellular exosome;GO:0070382//exocytic vesicle	GO:0001786//phosphatidylserine binding;GO:0005509//calcium ion binding;GO:0005544//calcium-dependent phospholipid binding;GO:1901611//phosphatidylglycerol binding	GO:0030154//cell differentiation;GO:0042997//negative regulation of Golgi to plasma membrane protein transport;GO:0042998//positive regulation of Golgi to plasma membrane protein transport
ENSG00000065621	58	39	72	91	129	125	0.74	0.52	0.89	1.17	1.65	1.49	0.716666667	1.436666667	1.003351209	7.30E-06	3.46E-05	GSTO2	glutathione S-transferase omega 2 [Source:HGNC Symbol;Acc:HGNC:23064]	Metabolism;Human Diseases;Human Diseases;Human Diseases;Human Diseases;Metabolism;Metabolism;Human Diseases;Metabolism;Metabolism	Global and overview maps;Cancers;Cancers;Cardiovascular diseases;Cancers;Xenobiotics biodegradation and metabolism;Xenobiotics biodegradation and metabolism;Drug resistance;Xenobiotics biodegradation and metabolism;Metabolism of other amino acids	ko01100//Metabolic pathways;ko05200//Pathways in cancer;ko05225//Hepatocellular carcinoma;ko05418//Fluid shear stress and atherosclerosis;ko05204//Chemical carcinogenesis;ko00983//Drug metabolism - other enzymes;ko00980//Metabolism of xenobiotics by cytochrome P450;ko01524//Platinum drug resistance;ko00982//Drug metabolism - cytochrome P450;ko00480//Glutathione metabolism	K00799;K00799;K00799;K00799;K00799;K00799;K00799;K00799;K00799;K00799	GO:0005737//cytoplasm;GO:0005829//cytosol;GO:0070062//extracellular exosome	GO:0004364//glutathione transferase activity;GO:0005515//protein binding;GO:0016491//oxidoreductase activity;GO:0016740//transferase activity;GO:0042802//identical protein binding;GO:0045174//glutathione dehydrogenase (ascorbate) activity;GO:0050610//methylarsonate reductase activity	GO:0006749//glutathione metabolic process;GO:0006805//xenobiotic metabolic process;GO:0019852//L-ascorbic acid metabolic process;GO:0055114//oxidation-reduction process;GO:0071243//cellular response to arsenic-containing substance;GO:0098869//cellular oxidant detoxification;GO:1901687//glutathione derivative biosynthetic process
ENSG00000108551	40	38	50	68	96	118	0.91	0.92	0.99	1.84	1.98	2.51	0.94	2.11	1.166510337	1.15E-05	5.28E-05	RASD1	ras related dexamethasone induced 1 [Source:HGNC Symbol;Acc:HGNC:15828]	Human Diseases;Organismal Systems	Endocrine and metabolic diseases;Environmental adaptation	ko04934//Cushing syndrome;ko04713//Circadian entrainment	K07843;K07843	GO:0005634//nucleus;GO:0005737//cytoplasm;GO:0005886//plasma membrane;GO:0016020//membrane;GO:0016529//sarcoplasmic reticulum;GO:0048471//perinuclear region of cytoplasm	GO:0000166//nucleotide binding;GO:0003924//GTPase activity;GO:0005515//protein binding;GO:0005525//GTP binding	GO:0007165//signal transduction;GO:0007186//G protein-coupled receptor signaling pathway;GO:0007263//nitric oxide mediated signal transduction;GO:0045892//negative regulation of transcription, DNA-templated
ENSG00000181634	10	8	11	40	45	30	0.06	0.05	0.06	0.29	0.25	0.17	0.056666667	0.236666667	2.062284278	1.31E-05	5.96E-05	TNFSF15	TNF superfamily member 15 [Source:HGNC Symbol;Acc:HGNC:11931]	Environmental Information Processing	Signaling molecules and interaction	ko04060//Cytokine-cytokine receptor interaction	K05478	GO:0005576//extracellular region;GO:0005615//extracellular space;GO:0005886//plasma membrane;GO:0005887//integral component of plasma membrane;GO:0016020//membrane;GO:0016021//integral component of membrane	GO:0005102//signaling receptor binding;GO:0005125//cytokine activity;GO:0005164//tumor necrosis factor receptor binding;GO:0005515//protein binding	GO:0006915//apoptotic process;GO:0006919//activation of cysteine-type endopeptidase activity involved in apoptotic process;GO:0006955//immune response;GO:0007165//signal transduction;GO:0007250//activation of NF-kappaB-inducing kinase activity;GO:0033209//tumor necrosis factor-mediated signaling pathway
ENSG00000087237	12	11	20	33	73	43	0.3	0.28	0.41	0.95	1.58	0.95	0.33	1.16	1.813586876	1.31E-05	5.99E-05	CETP	cholesteryl ester transfer protein [Source:HGNC Symbol;Acc:HGNC:1869]	Organismal Systems	Digestive system	ko04979//Cholesterol metabolism	K16835	GO:0005576//extracellular region;GO:0005615//extracellular space;GO:0031982//vesicle;GO:0034364//high-density lipoprotein particle;GO:0070062//extracellular exosome	GO:0005548//phospholipid transporter activity;GO:0008289//lipid binding;GO:0015485//cholesterol binding;GO:0017129//triglyceride binding;GO:0031210//phosphatidylcholine binding;GO:0120020//intermembrane cholesterol transfer activity	GO:0006629//lipid metabolic process;GO:0006641//triglyceride metabolic process;GO:0006869//lipid transport;GO:0008202//steroid metabolic process;GO:0008203//cholesterol metabolic process;GO:0010745//negative regulation of macrophage derived foam cell differentiation;GO:0010874//regulation of cholesterol efflux;GO:0015914//phospholipid transport;GO:0030301//cholesterol transport;GO:0032376//positi…
ENSG00000162460	24	16	16	50	74	46	0.66	0.47	0.38	1.64	1.84	1.19	0.503333333	1.556666667	1.628874	1.33E-05	6.06E-05	TMEM82	transmembrane protein 82 [Source:HGNC Symbol;Acc:HGNC:32350]	-	-	-	-	GO:0016020//membrane;GO:0016021//integral component of membrane	-	-
ENSG00000179178	3	7	4	23	28	33	0.06	0.29	0.07	0.59	0.54	0.66	0.14	0.596666667	2.091498354	1.43E-05	6.48E-05	TMEM125	transmembrane protein 125 [Source:HGNC Symbol;Acc:HGNC:28275]	-	-	-	-	GO:0005575//cellular_component;GO:0016020//membrane;GO:0016021//integral component of membrane	GO:0003674//molecular_function	GO:0008150//biological_process
ENSG00000128510	12	8	19	30	44	66	0.34	0.36	0.46	0.85	0.7	1.06	0.386666667	0.87	1.169925001	1.64E-05	7.35E-05	CPA4	carboxypeptidase A4 [Source:HGNC Symbol;Acc:HGNC:15740]	-	-	-	-	GO:0005575//cellular_component;GO:0005576//extracellular region;GO:0005615//extracellular space	GO:0004180//carboxypeptidase activity;GO:0004181//metallocarboxypeptidase activity;GO:0005515//protein binding;GO:0008233//peptidase activity;GO:0008237//metallopeptidase activity;GO:0008270//zinc ion binding;GO:0016787//hydrolase activity;GO:0046872//metal ion binding	GO:0006508//proteolysis;GO:0016573//histone acetylation
ENSG00000270276	5	0	6	27	39	16	0.13	0	0.12	0.86	1.07	0.38	0.083333333	0.77	3.207892852	1.77E-05	7.91E-05	H4C15	H4 clustered histone 15 [Source:HGNC Symbol;Acc:HGNC:29607]	Human Diseases;Human Diseases;Human Diseases	Immune diseases;Cancers;Substance dependence	ko05322//Systemic lupus erythematosus;ko05203//Viral carcinogenesis;ko05034//Alcoholism	K11254;K11254;K11254	GO:0000228//nuclear chromosome;GO:0000781//chromosome, telomeric region;GO:0000786//nucleosome;GO:0005576//extracellular region;GO:0005634//nucleus;GO:0005654//nucleoplasm;GO:0005694//chromosome;GO:0016020//membrane;GO:0032991//protein-containing complex;GO:0042025//host cell nucleus;GO:0070062//extracellular exosome	GO:0003677//DNA binding;GO:0003723//RNA binding;GO:0005515//protein binding;GO:0019904//protein domain specific binding;GO:0046982//protein heterodimerization activity	GO:0000183//chromatin silencing at rDNA;GO:0006303//double-strand break repair via nonhomologous end joining;GO:0006334//nucleosome assembly;GO:0006335//DNA replication-dependent nucleosome assembly;GO:0006336//DNA replication-independent nucleosome assembly;GO:0006352//DNA-templated transcription, initiation;GO:0016233//telomere capping;GO:0032200//telomere organization;GO:0034080//CENP-A contai…
ENSG00000101445	40	45	52	77	96	114	0.25	0.3	0.29	0.58	0.55	0.68	0.28	0.603333333	1.107528464	1.88E-05	8.33E-05	PPP1R16B	protein phosphatase 1 regulatory subunit 16B [Source:HGNC Symbol;Acc:HGNC:15850]	-	-	-	-	GO:0005634//nucleus;GO:0005886//plasma membrane;GO:0016020//membrane;GO:0016607//nuclear speck;GO:0042995//cell projection;GO:0048471//perinuclear region of cytoplasm	GO:0005515//protein binding;GO:0008157//protein phosphatase 1 binding;GO:0017020//myosin phosphatase regulator activity;GO:0019888//protein phosphatase regulator activity	GO:0001938//positive regulation of endothelial cell proliferation;GO:0014066//regulation of phosphatidylinositol 3-kinase signaling;GO:0035304//regulation of protein dephosphorylation;GO:0035307//positive regulation of protein dephosphorylation;GO:0035308//negative regulation of protein dephosphorylation;GO:0043666//regulation of phosphoprotein phosphatase activity;GO:0051489//regulation of filop…
ENSG00000140545	72	65	52	104	147	123	1.8	1.48	0.94	2.7	3.42	2.61	1.406666667	2.91	1.048738655	1.91E-05	8.47E-05	MFGE8	milk fat globule EGF and factor V/VIII domain containing [Source:HGNC Symbol;Acc:HGNC:7036]	-	-	-	-	GO:0005576//extracellular region;GO:0005615//extracellular space;GO:0005788//endoplasmic reticulum lumen;GO:0009897//external side of plasma membrane;GO:0016020//membrane;GO:0019897//extrinsic component of plasma membrane;GO:0062023//collagen-containing extracellular matrix;GO:0070062//extracellular exosome;GO:1903561//extracellular vesicle	GO:0001786//phosphatidylserine binding;GO:0005178//integrin binding;GO:0005201//extracellular matrix structural constituent;GO:0008429//phosphatidylethanolamine binding	GO:0001525//angiogenesis;GO:0006910//phagocytosis, recognition;GO:0006911//phagocytosis, engulfment;GO:0007155//cell adhesion;GO:0007338//single fertilization;GO:0043277//apoptotic cell clearance;GO:0043687//post-translational protein modification;GO:0044267//cellular protein metabolic process;GO:0050766//positive regulation of phagocytosis
ENSG00000107159	187	61	157	408	492	444	4.83	1.66	3.53	12.55	11.44	10.7	3.34	11.56333333	1.791637332	1.93E-05	8.57E-05	CA9	carbonic anhydrase 9 [Source:HGNC Symbol;Acc:HGNC:1383]	Metabolism;Metabolism	Global and overview maps;Energy metabolism	ko01100//Metabolic pathways;ko00910//Nitrogen metabolism	K01672;K01672	GO:0005634//nucleus;GO:0005730//nucleolus;GO:0005886//plasma membrane;GO:0016020//membrane;GO:0016021//integral component of membrane;GO:0016323//basolateral plasma membrane;GO:0031528//microvillus membrane;GO:0042995//cell projection	GO:0004089//carbonate dehydratase activity;GO:0005515//protein binding;GO:0008270//zinc ion binding;GO:0016829//lyase activity;GO:0016836//hydro-lyase activity;GO:0046872//metal ion binding	GO:0001666//response to hypoxia;GO:0002009//morphogenesis of an epithelium;GO:0006730//one-carbon metabolic process;GO:0015701//bicarbonate transport;GO:0033574//response to testosterone;GO:0042493//response to drug;GO:0046903//secretion;GO:0061418//regulation of transcription from RNA polymerase II promoter in response to hypoxia
ENSG00000111913	2	6	3	22	26	26	0.02	0.05	0.04	0.22	0.2	0.21	0.036666667	0.21	2.517848305	2.47E-05	0.000107753	RIPOR2	RHO family interacting cell polarization regulator 2 [Source:HGNC Symbol;Acc:HGNC:13872]	-	-	-	-	GO:0005737//cytoplasm;GO:0005856//cytoskeleton;GO:0005886//plasma membrane;GO:0016020//membrane;GO:0016324//apical plasma membrane;GO:0030175//filopodium;GO:0032420//stereocilium;GO:0042995//cell projection;GO:0060171//stereocilium membrane	GO:0005515//protein binding;GO:0042802//identical protein binding;GO:0071889//14-3-3 protein binding	GO:0006935//chemotaxis;GO:0007155//cell adhesion;GO:0007162//negative regulation of cell adhesion;GO:0007275//multicellular organism development;GO:0007517//muscle organ development;GO:0007605//sensory perception of sound;GO:0009968//negative regulation of signal transduction;GO:0030154//cell differentiation;GO:0035024//negative regulation of Rho protein signal transduction;GO:0042130//negative r…
ENSG00000188015	74	41	55	83	142	125	4.18	2.61	2.57	5.71	7.39	6.63	3.12	6.576666667	1.075810521	2.64E-05	0.000114606	S100A3	S100 calcium binding protein A3 [Source:HGNC Symbol;Acc:HGNC:10493]	-	-	-	-	GO:0005737//cytoplasm;GO:0005794//Golgi apparatus;GO:0005829//cytosol;GO:0005886//plasma membrane	GO:0005509//calcium ion binding;GO:0005515//protein binding;GO:0008270//zinc ion binding;GO:0046872//metal ion binding;GO:0046914//transition metal ion binding;GO:0048306//calcium-dependent protein binding	-
ENSG00000206538	7	4	10	26	41	28	0.05	0.02	0.03	0.12	0.2	0.11	0.033333333	0.143333333	2.10433666	2.91E-05	0.000125188	VGLL3	vestigial like family member 3 [Source:HGNC Symbol;Acc:HGNC:24327]	-	-	-	-	GO:0005634//nucleus	GO:0005515//protein binding	GO:0006355//regulation of transcription, DNA-templated;GO:0006357//regulation of transcription by RNA polymerase II
ENSG00000196872	11	3	14	31	36	45	0.19	0.13	0.2	0.66	0.53	0.83	0.173333333	0.673333333	1.957771765	3.01E-05	0.000129072	CRACDL	CRACD like [Source:HGNC Symbol;Acc:HGNC:33454]	-	-	-	-	-	-	-
ENSG00000206150	23	26	18	48	76	56	0.56	0.68	0.38	1.39	1.68	1.28	0.54	1.45	1.425021588	3.87E-05	0.000162855	RNASE13	ribonuclease A family member 13 (inactive) [Source:HGNC Symbol;Acc:HGNC:25285]	-	-	-	-	GO:0005576//extracellular region	GO:0003676//nucleic acid binding	GO:0090501//RNA phosphodiester bond hydrolysis
ENSG00000134551	18	22	14	41	62	53	0.8	0.59	0.58	1.77	2.24	1.54	0.656666667	1.85	1.494292142	4.44E-05	0.000185433	PRH2	proline rich protein HaeIII subfamily 2 [Source:HGNC Symbol;Acc:HGNC:9367]	Organismal Systems	Digestive system	ko04970//Salivary secretion	K13910	GO:0005576//extracellular region;GO:0005615//extracellular space	GO:0005515//protein binding	-
ENSG00000167117	14	8	4	33	44	31	0.67	0.41	0.17	2.02	2	1.39	0.416666667	1.803333333	2.113700499	4.74E-05	0.000196762	ANKRD40CL	ANKRD40 C-terminal like [Source:HGNC Symbol;Acc:HGNC:26080]	-	-	-	-	-	-	-
ENSG00000115590	31	25	36	58	83	68	0.88	0.74	0.89	1.96	2.12	1.8	0.836666667	1.96	1.228128791	5.39E-05	0.00022163	IL1R2	interleukin 1 receptor type 2 [Source:HGNC Symbol;Acc:HGNC:5994]	Environmental Information Processing;Human Diseases;Human Diseases;Human Diseases;Organismal Systems;Human Diseases;Human Diseases	Signaling molecules and interaction;Cancers;Infectious diseases;Infectious diseases;Immune system;Cardiovascular diseases;Cancers	ko04060//Cytokine-cytokine receptor interaction;ko05202//Transcriptional misregulation in cancers;ko05166//HTLV-I infection;ko05146//Amoebiasis;ko04640//Hematopoietic cell lineage;ko05418//Fluid shear stress and atherosclerosis;ko05215//Prostate cancer	K04387;K04387;K04387;K04387;K04387;K04387;K04387	GO:0005576//extracellular region;GO:0005737//cytoplasm;GO:0005886//plasma membrane;GO:0016020//membrane;GO:0016021//integral component of membrane	GO:0004908//interleukin-1 receptor activity;GO:0004910//interleukin-1, type II, blocking receptor activity;GO:0005515//protein binding;GO:0019966//interleukin-1 binding	GO:0006955//immune response;GO:0010955//negative regulation of protein processing;GO:0019221//cytokine-mediated signaling pathway;GO:0032690//negative regulation of interleukin-1 alpha production;GO:0070498//interleukin-1-mediated signaling pathway;GO:1900016//negative regulation of cytokine production involved in inflammatory response;GO:2000660//negative regulation of interleukin-1-mediated sig…
ENSG00000104490	20	14	19	47	51	49	0.22	0.41	0.19	0.94	0.81	0.76	0.273333333	0.836666667	1.613991549	5.47E-05	0.000224681	NCALD	neurocalcin delta [Source:HGNC Symbol;Acc:HGNC:7655]	Organismal Systems	Sensory system	ko04740//Olfactory transduction	K19695	GO:0005829//cytosol;GO:0030130//clathrin coat of trans-Golgi network vesicle	GO:0003779//actin binding;GO:0005509//calcium ion binding;GO:0005515//protein binding;GO:0015631//tubulin binding;GO:0030276//clathrin binding;GO:0043014//alpha-tubulin binding;GO:0046872//metal ion binding	GO:0003073//regulation of systemic arterial blood pressure;GO:0016192//vesicle-mediated transport;GO:0019722//calcium-mediated signaling
ENSG00000277639	16	6	3	27	51	34	0.38	0.15	0.06	0.76	1.09	0.75	0.196666667	0.866666667	2.139724764	5.73E-05	0.00023415	AC007906.2	novel protein	-	-	-	-	-	-	-
ENSG00000176945	39	48	35	76	92	91	0.68	0.7	0.54	1.6	1.47	1.45	0.64	1.506666667	1.235216462	6.50E-05	0.000263331	MUC20	mucin 20, cell surface associated [Source:HGNC Symbol;Acc:HGNC:23282]	-	-	-	-	GO:0005576//extracellular region;GO:0005796//Golgi lumen;GO:0005886//plasma membrane;GO:0009925//basal plasma membrane;GO:0016020//membrane;GO:0016323//basolateral plasma membrane;GO:0016324//apical plasma membrane;GO:0031528//microvillus membrane;GO:0042995//cell projection	GO:0042802//identical protein binding	GO:0000187//activation of MAPK activity;GO:0002223//stimulatory C-type lectin receptor signaling pathway;GO:0016266//O-glycan processing;GO:0048012//hepatocyte growth factor receptor signaling pathway
ENSG00000286112	30	36	21	65	99	56	0.17	0.22	0.1	0.44	0.51	0.3	0.163333333	0.416666667	1.351074441	6.67E-05	0.000269711	AL441992.2	kynurenine aminotransferase 1 [Source:NCBI gene (formerly Entrezgene);Acc:883]	Metabolism;Human Diseases;Metabolism;Metabolism;Metabolism	Global and overview maps;Cancers;Amino acid metabolism;Amino acid metabolism;Metabolism of other amino acids	ko01100//Metabolic pathways;ko05204//Chemical carcinogenesis;ko00270//Cysteine and methionine metabolism;ko00380//Tryptophan metabolism;ko00450//Selenocompound metabolism	K00816;K00816;K00816;K00816;K00816	-	GO:0003824//catalytic activity;GO:0016212//kynurenine-oxoglutarate transaminase activity;GO:0030170//pyridoxal phosphate binding;GO:0047804//cysteine-S-conjugate beta-lyase activity;GO:0070548//L-glutamine aminotransferase activity	GO:0006575//cellular modified amino acid metabolic process;GO:0009058//biosynthetic process;GO:0070189//kynurenine metabolic process;GO:0097052//L-kynurenine metabolic process
ENSG00000136869	18	13	15	44	44	46	0.17	0.12	0.14	0.36	0.31	0.36	0.143333333	0.343333333	1.260235772	7.13E-05	0.000287088	TLR4	toll like receptor 4 [Source:HGNC Symbol;Acc:HGNC:11850]	Environmental Information Processing;Human Diseases;Human Diseases;Human Diseases;Cellular Processes;Human Diseases;Human Diseases;Human Diseases;Organismal Systems;Environmental Information Processing;Human Diseases;Human Diseases;Human Diseases;Cellular Processes;Human Diseases;Human Diseases;Human Diseases;Human Diseases;Environmental Information Processing;Human Diseases;Human Diseases;Organi…	Signal transduction;Infectious diseases;Infectious diseases;Infectious diseases;Transport and catabolism;Infectious diseases;Infectious disease: viral;Cancers;Immune system;Signal transduction;Infectious diseases;Infectious diseases;Immune diseases;Cell growth and death;Infectious diseases;Infectious diseases;Infectious diseases;Infectious disease: bacterial;Signal transduction;Infectious disease…	ko04151//PI3K-Akt signaling pathway;ko05130//Pathogenic Escherichia coli infection;ko05152//Tuberculosis;ko05131//Shigellosis;ko04145//Phagosome;ko05132//Salmonella infection;ko05170//Human immunodeficiency virus 1 infection;ko05205//Proteoglycans in cancer;ko04621//NOD-like receptor signaling pathway;ko04064//NF-kappa B signaling pathway;ko05146//Amoebiasis;ko05164//Influenza A;ko05323//Rheumato…	K10160;K10160;K10160;K10160;K10160;K10160;K10160;K10160;K10160;K10160;K10160;K10160;K10160;K10160;K10160;K10160;K10160;K10160;K10160;K10160;K10160;K10160;K10160;K10160;K10160;K10160;K10160	GO:0001726//ruffle;GO:0001891//phagocytic cup;GO:0005737//cytoplasm;GO:0005768//endosome;GO:0005769//early endosome;GO:0005794//Golgi apparatus;GO:0005886//plasma membrane;GO:0005887//integral component of plasma membrane;GO:0009897//external side of plasma membrane;GO:0009986//cell surface;GO:0010008//endosome membrane;GO:0016020//membrane;GO:0016021//integral component of membrane;GO:0031226//i…	GO:0001530//lipopolysaccharide binding;GO:0001540//amyloid-beta binding;GO:0001875//lipopolysaccharide receptor activity;GO:0004888//transmembrane signaling receptor activity;GO:0005102//signaling receptor binding;GO:0005515//protein binding;GO:0016787//hydrolase activity;GO:0038023//signaling receptor activity;GO:0042802//identical protein binding;GO:0046982//protein heterodimerization activity;…	GO:0000187//activation of MAPK activity;GO:0002218//activation of innate immune response;GO:0002224//toll-like receptor signaling pathway;GO:0002322//B cell proliferation involved in immune response;GO:0002376//immune system process;GO:0002537//nitric oxide production involved in inflammatory response;GO:0002730//regulation of dendritic cell cytokine production;GO:0002755//MyD88-dependent toll-li…
ENSG00000189120	27	31	31	48	96	67	0.28	0.35	0.28	0.59	0.9	0.66	0.303333333	0.716666667	1.240398209	7.46E-05	0.000299027	SP6	Sp6 transcription factor [Source:HGNC Symbol;Acc:HGNC:14530]	-	-	-	-	GO:0000785//chromatin;GO:0005634//nucleus;GO:0005829//cytosol	GO:0000978//RNA polymerase II proximal promoter sequence-specific DNA binding;GO:0000981//DNA-binding transcription factor activity, RNA polymerase II-specific;GO:0003677//DNA binding;GO:0005515//protein binding;GO:0046872//metal ion binding	GO:0006357//regulation of transcription by RNA polymerase II;GO:0042481//regulation of odontogenesis
ENSG00000106852	69	47	81	116	115	128	0.82	0.87	1.43	2.47	1.6	2.38	1.04	2.15	1.047753131	7.66E-05	0.000306369	LHX6	LIM homeobox 6 [Source:HGNC Symbol;Acc:HGNC:21735]	-	-	-	-	GO:0000785//chromatin;GO:0005634//nucleus	GO:0000977//RNA polymerase II regulatory region sequence-specific DNA binding;GO:0000981//DNA-binding transcription factor activity, RNA polymerase II-specific;GO:0003677//DNA binding;GO:0003700//DNA-binding transcription factor activity;GO:0005515//protein binding;GO:0046872//metal ion binding;GO:1990837//sequence-specific double-stranded DNA binding	GO:0006355//regulation of transcription, DNA-templated;GO:0006357//regulation of transcription by RNA polymerase II;GO:0007275//multicellular organism development;GO:0007399//nervous system development;GO:0021799//cerebral cortex radially oriented cell migration;GO:0021800//cerebral cortex tangential migration;GO:0021853//cerebral cortex GABAergic interneuron migration;GO:0021884//forebrain neuro…
ENSG00000180998	55	54	69	8	33	25	0.76	0.59	0.68	0.14	0.65	0.22	0.676666667	0.336666667	-1.007124434	9.09E-05	0.00035911	GPR137C	G protein-coupled receptor 137C [Source:HGNC Symbol;Acc:HGNC:25445]	-	-	-	-	GO:0005764//lysosome;GO:0005765//lysosomal membrane;GO:0016020//membrane;GO:0016021//integral component of membrane	-	GO:1904263//positive regulation of TORC1 signaling
ENSG00000243910	9	19	12	26	55	52	0.26	0.58	0.3	0.89	1.42	1.39	0.38	1.233333333	1.698491446	9.38E-05	0.000369276	TUBA4B	tubulin alpha 4b [Source:HGNC Symbol;Acc:HGNC:18637]	Human Diseases;Human Diseases;Human Diseases;Cellular Processes;Cellular Processes;Cellular Processes;Cellular Processes	Neurodegenerative diseases;Infectious diseases;Neurodegenerative diseases;Transport and catabolism;Cellular community - eukaryotes;Cell growth and death;Cellular community - eukaryotes	ko05010//Alzheimer disease;ko05130//Pathogenic Escherichia coli infection;ko05016//Huntington disease;ko04145//Phagosome;ko04530//Tight junction;ko04210//Apoptosis;ko04540//Gap junction	K07374;K07374;K07374;K07374;K07374;K07374;K07374	GO:0005575//cellular_component;GO:0005737//cytoplasm;GO:0005856//cytoskeleton;GO:0005874//microtubule	GO:0000166//nucleotide binding;GO:0003674//molecular_function;GO:0003924//GTPase activity;GO:0005200//structural constituent of cytoskeleton;GO:0005525//GTP binding	GO:0000226//microtubule cytoskeleton organization;GO:0000278//mitotic cell cycle;GO:0007017//microtubule-based process;GO:0008150//biological_process
ENSG00000116014	45	54	62	20	21	20	1.1	1.86	1.32	0.89	0.62	0.57	1.426666667	0.693333333	-1.041027268	0.000104738	0.000408339	KISS1R	KISS1 receptor [Source:HGNC Symbol;Acc:HGNC:4510]	Environmental Information Processing;Organismal Systems	Signaling molecules and interaction;Endocrine system	ko04080//Neuroactive ligand-receptor interaction;ko04929//GnRH secretion	K08374;K08374	GO:0005886//plasma membrane;GO:0005887//integral component of plasma membrane;GO:0005929//cilium;GO:0009986//cell surface;GO:0016020//membrane;GO:0016021//integral component of membrane;GO:0043231//intracellular membrane-bounded organelle	GO:0004930//G protein-coupled receptor activity;GO:0005515//protein binding;GO:0008188//neuropeptide receptor activity;GO:0008528//G protein-coupled peptide receptor activity	GO:0007165//signal transduction;GO:0007186//G protein-coupled receptor signaling pathway;GO:0007218//neuropeptide signaling pathway
ENSG00000127955	107	85	92	34	46	60	1.63	1.55	1.27	0.7	0.65	0.85	1.483333333	0.733333333	-1.016301812	0.000104899	0.000408851	GNAI1	G protein subunit alpha i1 [Source:HGNC Symbol;Acc:HGNC:4384]	Human Diseases;Human Diseases;Environmental Information Processing;Human Diseases;Environmental Information Processing;Organismal Systems;Human Diseases;Organismal Systems;Environmental Information Processing;Human Diseases;Organismal Systems;Human Diseases;Organismal Systems;Organismal Systems;Organismal Systems;Environmental Information Processing;Organismal Systems;Organismal Systems;Organisma…	Cancers;Infectious diseases;Signal transduction;Infectious disease: viral;Signal transduction;Immune system;Substance dependence;Development;Signal transduction;Endocrine and metabolic diseases;Endocrine system;Neurodegenerative diseases;Nervous system;Circulatory system;Endocrine system;Signal transduction;Nervous system;Endocrine system;Immune system;Signal transduction;Endocrine system;Immune …	ko05200//Pathways in cancer;ko05163//Human cytomegalovirus infection;ko04015//Rap1 signaling pathway;ko05170//Human immunodeficiency virus 1 infection;ko04024//cAMP signaling pathway;ko04062//Chemokine signaling pathway;ko05034//Alcoholism;ko04360//Axon guidance;ko04022//cGMP - PKG signaling pathway;ko04934//Cushing syndrome;ko04921//Oxytocin signaling pathway;ko05012//Parkinson disease;ko04723//…	K04630;K04630;K04630;K04630;K04630;K04630;K04630;K04630;K04630;K04630;K04630;K04630;K04630;K04630;K04630;K04630;K04630;K04630;K04630;K04630;K04630;K04630;K04630;K04630;K04630;K04630;K04630;K04630;K04630;K04630;K04630;K04630;K04630;K04630;K04630;K04630;K04630;K04630;K04630;K04630	GO:0005634//nucleus;GO:0005737//cytoplasm;GO:0005765//lysosomal membrane;GO:0005813//centrosome;GO:0005815//microtubule organizing center;GO:0005834//heterotrimeric G-protein complex;GO:0005856//cytoskeleton;GO:0005886//plasma membrane;GO:0005938//cell cortex;GO:0016020//membrane;GO:0030496//midbody;GO:0032991//protein-containing complex;GO:0045121//membrane raft;GO:0070062//extracellular exosome…	GO:0000166//nucleotide binding;GO:0000287//magnesium ion binding;GO:0001664//G protein-coupled receptor binding;GO:0003924//GTPase activity;GO:0005515//protein binding;GO:0005525//GTP binding;GO:0019001//guanyl nucleotide binding;GO:0019003//GDP binding;GO:0031683//G-protein beta/gamma-subunit complex binding;GO:0031821//G protein-coupled serotonin receptor binding;GO:0032794//GTPase activating p…	GO:0006457//protein folding;GO:0007049//cell cycle;GO:0007165//signal transduction;GO:0007186//G protein-coupled receptor signaling pathway;GO:0007188//adenylate cyclase-modulating G protein-coupled receptor signaling pathway;GO:0007193//adenylate cyclase-inhibiting G protein-coupled receptor signaling pathway;GO:0043434//response to peptide hormone;GO:0043949//regulation of cAMP-mediated signali…
ENSG00000156222	1	1	2	14	17	18	0.02	0.02	0.03	0.34	0.34	0.46	0.023333333	0.38	4.025535092	0.000112121	0.000434426	SLC28A1	solute carrier family 28 member 1 [Source:HGNC Symbol;Acc:HGNC:11001]	-	-	-	-	GO:0005829//cytosol;GO:0005886//plasma membrane;GO:0005887//integral component of plasma membrane;GO:0016020//membrane;GO:0016021//integral component of membrane;GO:0016607//nuclear speck;GO:0031526//brush border membrane	GO:0005337//nucleoside transmembrane transporter activity;GO:0005345//purine nucleobase transmembrane transporter activity;GO:0005415//nucleoside:sodium symporter activity;GO:0015212//cytidine transmembrane transporter activity;GO:0015213//uridine transmembrane transporter activity;GO:0015293//symporter activity;GO:0015389//pyrimidine- and adenine-specific:sodium symporter activity;GO:1901474//az…	GO:0006139//nucleobase-containing compound metabolic process;GO:0015855//pyrimidine nucleobase transport;GO:0015858//nucleoside transport;GO:0015861//cytidine transport;GO:0015862//uridine transport;GO:0045117//azole transport;GO:0072531//pyrimidine-containing compound transmembrane transport;GO:1901642//nucleoside transmembrane transport;GO:1904823//purine nucleobase transmembrane transport
ENSG00000255663	49	51	67	15	32	16	2.68	2.94	3.16	0.98	1.59	0.82	2.926666667	1.13	-1.372935666	0.000115508	0.000446203	AP002373.1	novel transcript, RBM7-REXO2 readthrough	-	-	-	-	GO:0005634//nucleus	GO:0003676//nucleic acid binding;GO:0003723//RNA binding;GO:0003727//single-stranded RNA binding	GO:0000381//regulation of alternative mRNA splicing, via spliceosome
ENSG00000186417	51	37	62	13	24	17	0.52	0.34	0.53	0.26	0.2	0.14	0.463333333	0.2	-1.212050477	0.000115655	0.000446491	GLDN	gliomedin [Source:HGNC Symbol;Acc:HGNC:29514]	-	-	-	-	GO:0005576//extracellular region;GO:0005581//collagen trimer;GO:0005615//extracellular space;GO:0005886//plasma membrane;GO:0009986//cell surface;GO:0016020//membrane;GO:0016021//integral component of membrane;GO:0030424//axon;GO:0042995//cell projection	GO:0086080//protein binding involved in heterotypic cell-cell adhesion	GO:0007275//multicellular organism development;GO:0007399//nervous system development;GO:0030154//cell differentiation;GO:0032528//microvillus organization;GO:0034113//heterotypic cell-cell adhesion;GO:0045162//clustering of voltage-gated sodium channels
ENSG00000196878	14	38	23	58	76	61	0.14	0.66	0.22	0.93	0.67	0.86	0.34	0.82	1.270089163	0.000125807	0.000482715	LAMB3	laminin subunit beta 3 [Source:HGNC Symbol;Acc:HGNC:6490]	Human Diseases;Environmental Information Processing;Human Diseases;Cellular Processes;Human Diseases;Human Diseases;Human Diseases;Environmental Information Processing	Cancers;Signal transduction;Infectious diseases;Cellular community - eukaryotes;Infectious diseases;Infectious diseases;Cancers;Signaling molecules and interaction	ko05200//Pathways in cancer;ko04151//PI3K-Akt signaling pathway;ko05165//Human papillomavirus infection;ko04510//Focal adhesion;ko05146//Amoebiasis;ko05145//Toxoplasmosis;ko05222//Small cell lung cancer;ko04512//ECM-receptor interaction	K06244;K06244;K06244;K06244;K06244;K06244;K06244;K06244	GO:0005576//extracellular region;GO:0005604//basement membrane;GO:0043256//laminin complex;GO:0062023//collagen-containing extracellular matrix	GO:0005198//structural molecule activity;GO:0005201//extracellular matrix structural constituent;GO:0005515//protein binding;GO:0044877//protein-containing complex binding	GO:0007155//cell adhesion;GO:0008544//epidermis development;GO:0009887//animal organ morphogenesis;GO:0009888//tissue development;GO:0016477//cell migration;GO:0030198//extracellular matrix organization;GO:0031581//hemidesmosome assembly;GO:0034446//substrate adhesion-dependent cell spreading;GO:0035987//endodermal cell differentiation;GO:0070831//basement membrane assembly
ENSG00000198892	10	8	12	31	37	33	0.28	0.24	0.29	1.03	0.93	0.86	0.27	0.94	1.79970135	0.000131565	0.000502436	SHISA4	shisa family member 4 [Source:HGNC Symbol;Acc:HGNC:27139]	-	-	-	-	GO:0016020//membrane;GO:0016021//integral component of membrane	GO:0005515//protein binding	-
ENSG00000075275	95	83	79	26	41	55	1.29	0.86	1.06	0.22	0.39	0.8	1.07	0.47	-1.186878135	0.000141078	0.000536243	CELSR1	cadherin EGF LAG seven-pass G-type receptor 1 [Source:HGNC Symbol;Acc:HGNC:1850]	-	-	-	-	GO:0005654//nucleoplasm;GO:0005886//plasma membrane;GO:0016020//membrane;GO:0016021//integral component of membrane	GO:0004888//transmembrane signaling receptor activity;GO:0004930//G protein-coupled receptor activity;GO:0005509//calcium ion binding	GO:0001736//establishment of planar polarity;GO:0001764//neuron migration;GO:0001843//neural tube closure;GO:0001942//hair follicle development;GO:0007155//cell adhesion;GO:0007156//homophilic cell adhesion via plasma membrane adhesion molecules;GO:0007165//signal transduction;GO:0007166//cell surface receptor signaling pathway;GO:0007186//G protein-coupled receptor signaling pathway;GO:0007266//…
ENSG00000134955	27	18	39	47	75	72	0.27	0.23	0.44	0.62	0.68	0.68	0.313333333	0.66	1.074767768	0.000143642	0.000545238	SLC37A2	solute carrier family 37 member 2 [Source:HGNC Symbol;Acc:HGNC:20644]	-	-	-	-	GO:0005783//endoplasmic reticulum;GO:0005789//endoplasmic reticulum membrane;GO:0016020//membrane;GO:0016021//integral component of membrane;GO:0030176//integral component of endoplasmic reticulum membrane;GO:0070062//extracellular exosome	GO:0015297//antiporter activity;GO:0022857//transmembrane transporter activity;GO:0061513//glucose 6-phosphate:inorganic phosphate antiporter activity	GO:0008643//carbohydrate transport;GO:0015760//glucose-6-phosphate transport;GO:0035435//phosphate ion transmembrane transport;GO:0055085//transmembrane transport
ENSG00000135709	24	30	30	45	63	90	0.24	0.42	0.23	0.73	0.53	1.55	0.296666667	0.936666667	1.658692889	0.000151281	0.000571253	KIAA0513	KIAA0513 [Source:HGNC Symbol;Acc:HGNC:29058]	-	-	-	-	GO:0005737//cytoplasm	-	-
ENSG00000183479	0	0	0	14	10	3	0	0	0	0.3	0.17	0.06	0.001	0.176666667	7.464886049	0.000157151	0.000591801	TREX2	three prime repair exonuclease 2 [Source:HGNC Symbol;Acc:HGNC:12270]	-	-	-	-	GO:0005634//nucleus;GO:0005737//cytoplasm	GO:0000287//magnesium ion binding;GO:0003676//nucleic acid binding;GO:0004518//nuclease activity;GO:0004527//exonuclease activity;GO:0005515//protein binding;GO:0008296//3'-5'-exodeoxyribonuclease activity;GO:0008408//3'-5' exonuclease activity;GO:0008853//exodeoxyribonuclease III activity;GO:0016787//hydrolase activity;GO:0042803//protein homodimerization activity;GO:0046872//metal ion binding	GO:0000738//DNA catabolic process, exonucleolytic;GO:0006259//DNA metabolic process;GO:0006281//DNA repair;GO:0006974//cellular response to DNA damage stimulus
ENSG00000123094	35	48	47	11	6	22	0.26	0.57	0.37	0.28	0.06	0.15	0.4	0.163333333	-1.292180751	0.000162199	0.000609648	RASSF8	Ras association domain family member 8 [Source:HGNC Symbol;Acc:HGNC:13232]	-	-	-	-	-	GO:0005515//protein binding	GO:0007165//signal transduction;GO:0034334//adherens junction maintenance;GO:0070507//regulation of microtubule cytoskeleton organization
ENSG00000111424	15	13	13	40	40	39	0.16	0.16	0.16	0.41	0.32	0.31	0.16	0.346666667	1.115477217	0.000181123	0.000675081	VDR	vitamin D receptor [Source:HGNC Symbol;Acc:HGNC:12679]	Human Diseases;Organismal Systems;Organismal Systems;Organismal Systems	Infectious diseases;Endocrine system;Digestive system;Excretory system	ko05152//Tuberculosis;ko04928//Parathyroid hormone synthesis, secretion and action;ko04978//Mineral absorption;ko04961//Endocrine and other factor-regulated calcium reabsorption	K08539;K08539;K08539;K08539	GO:0000785//chromatin;GO:0005634//nucleus;GO:0005654//nucleoplasm;GO:0005737//cytoplasm;GO:0005829//cytosol;GO:0043235//receptor complex;GO:0090575//RNA polymerase II transcription factor complex	GO:0000978//RNA polymerase II proximal promoter sequence-specific DNA binding;GO:0000981//DNA-binding transcription factor activity, RNA polymerase II-specific;GO:0003677//DNA binding;GO:0003700//DNA-binding transcription factor activity;GO:0004879//nuclear receptor activity;GO:0005515//protein binding;GO:0008270//zinc ion binding;GO:0038186//lithocholic acid receptor activity;GO:0043565//sequenc…	GO:0000122//negative regulation of transcription by RNA polymerase II;GO:0000902//cell morphogenesis;GO:0001501//skeletal system development;GO:0006355//regulation of transcription, DNA-templated;GO:0006367//transcription initiation from RNA polymerase II promoter;GO:0006816//calcium ion transport;GO:0006874//cellular calcium ion homeostasis;GO:0007275//multicellular organism development;GO:00075…
ENSG00000164796	9	8	12	18	51	36	0.03	0.03	0.04	0.08	0.17	0.12	0.033333333	0.123333333	1.887525271	0.000185421	0.000689985	CSMD3	CUB and Sushi multiple domains 3 [Source:HGNC Symbol;Acc:HGNC:19291]	-	-	-	-	GO:0005886//plasma membrane;GO:0016020//membrane;GO:0016021//integral component of membrane	-	GO:0050773//regulation of dendrite development
ENSG00000254806	14	14	24	2	0	3	0.49	0.45	0.64	0.11	0	0.17	0.526666667	0.093333333	-2.496425826	0.000194427	0.000720779	SYS1-DBNDD2	SYS1-DBNDD2 readthrough (NMD candidate) [Source:HGNC Symbol;Acc:HGNC:33535]	-	-	-	-	GO:0016020//membrane;GO:0016021//integral component of membrane	-	-
ENSG00000105409	13	7	6	0	0	0	0.14	0.09	0.06	0	0	0	0.096666667	0.001	-6.594946589	0.00020882	0.000770208	ATP1A3	ATPase Na+/K+ transporting subunit alpha 3 [Source:HGNC Symbol;Acc:HGNC:801]	Environmental Information Processing;Environmental Information Processing;Organismal Systems;Organismal Systems;Organismal Systems;Organismal Systems;Organismal Systems;Organismal Systems;Organismal Systems;Organismal Systems;Organismal Systems;Organismal Systems;Organismal Systems;Organismal Systems;Organismal Systems;Organismal Systems;Organismal Systems;Organismal Systems	Signal transduction;Signal transduction;Circulatory system;Endocrine system;Digestive system;Endocrine system;Digestive system;Digestive system;Circulatory system;Endocrine system;Digestive system;Endocrine system;Digestive system;Digestive system;Excretory system;Digestive system;Excretory system;Excretory system	ko04024//cAMP signaling pathway;ko04022//cGMP - PKG signaling pathway;ko04261//Adrenergic signaling in cardiomyocytes;ko04919//Thyroid hormone signaling pathway;ko04972//Pancreatic secretion;ko04925//Aldosterone synthesis and secretion;ko04974//Protein digestion and absorption;ko04970//Salivary secretion;ko04260//Cardiac muscle contraction;ko04911//Insulin secretion;ko04971//Gastric acid secretio…	K01539;K01539;K01539;K01539;K01539;K01539;K01539;K01539;K01539;K01539;K01539;K01539;K01539;K01539;K01539;K01539;K01539;K01539	GO:0001917//photoreceptor inner segment;GO:0005783//endoplasmic reticulum;GO:0005794//Golgi apparatus;GO:0005886//plasma membrane;GO:0005890//sodium:potassium-exchanging ATPase complex;GO:0016020//membrane;GO:0016021//integral component of membrane;GO:0030424//axon;GO:0031090//organelle membrane;GO:0032809//neuronal cell body membrane;GO:0043025//neuronal cell body;GO:0045202//synapse;GO:0060342/…	GO:0000166//nucleotide binding;GO:0001540//amyloid-beta binding;GO:0005391//sodium:potassium-exchanging ATPase activity;GO:0005515//protein binding;GO:0005524//ATP binding;GO:0008556//potassium-transporting ATPase activity;GO:0046872//metal ion binding;GO:0051087//chaperone binding;GO:0099520//ion antiporter activity involved in regulation of presynaptic membrane potential;GO:1990239//steroid hor…	GO:0006811//ion transport;GO:0006813//potassium ion transport;GO:0006814//sodium ion transport;GO:0006883//cellular sodium ion homeostasis;GO:0010248//establishment or maintenance of transmembrane electrochemical gradient;GO:0030007//cellular potassium ion homeostasis;GO:0034220//ion transmembrane transport;GO:0036376//sodium ion export across plasma membrane;GO:0060075//regulation of resting mem…
ENSG00000160469	19	8	18	29	57	45	0.44	0.29	0.38	0.6	1.45	0.99	0.37	1.013333333	1.453511647	0.000220008	0.000809302	BRSK1	BR serine/threonine kinase 1 [Source:HGNC Symbol;Acc:HGNC:18994]	-	-	-	-	GO:0005634//nucleus;GO:0005654//nucleoplasm;GO:0005737//cytoplasm;GO:0005813//centrosome;GO:0005815//microtubule organizing center;GO:0005856//cytoskeleton;GO:0008021//synaptic vesicle;GO:0030054//cell junction;GO:0031410//cytoplasmic vesicle;GO:0042995//cell projection;GO:0045202//synapse;GO:0048786//presynaptic active zone;GO:0150034//distal axon	GO:0000166//nucleotide binding;GO:0000287//magnesium ion binding;GO:0004672//protein kinase activity;GO:0004674//protein serine/threonine kinase activity;GO:0005524//ATP binding;GO:0016301//kinase activity;GO:0016740//transferase activity;GO:0019901//protein kinase binding;GO:0043015//gamma-tubulin binding;GO:0046872//metal ion binding;GO:0048156//tau protein binding;GO:0050321//tau-protein kinas…	GO:0000086//G2/M transition of mitotic cell cycle;GO:0006468//protein phosphorylation;GO:0006974//cellular response to DNA damage stimulus;GO:0007049//cell cycle;GO:0007095//mitotic G2 DNA damage checkpoint;GO:0007269//neurotransmitter secretion;GO:0007399//nervous system development;GO:0007409//axonogenesis;GO:0008306//associative learning;GO:0009411//response to UV;GO:0010975//regulation of neu…
ENSG00000172765	1350	1156	1821	1453	1904	1751	43.74	31.32	32.47	78.46	69.23	71.84	35.84333333	73.17666667	1.029678889	0.000220342	0.00081011	TMCC1	transmembrane and coiled-coil domain family 1 [Source:HGNC Symbol;Acc:HGNC:29116]	-	-	-	-	GO:0005783//endoplasmic reticulum;GO:0005789//endoplasmic reticulum membrane;GO:0005791//rough endoplasmic reticulum;GO:0005829//cytosol;GO:0012505//endomembrane system;GO:0016020//membrane;GO:0016021//integral component of membrane	GO:0005515//protein binding;GO:0042802//identical protein binding	GO:0007029//endoplasmic reticulum organization;GO:0016197//endosomal transport;GO:0090148//membrane fission;GO:0097750//endosome membrane tubulation
ENSG00000232653	62	21	44	69	107	97	0.46	0.17	0.29	0.61	0.72	0.68	0.306666667	0.67	1.127489735	0.000229788	0.000841928	GOLGA8N	golgin A8 family member N [Source:HGNC Symbol;Acc:HGNC:44405]	-	-	-	-	GO:0000137//Golgi cis cisterna;GO:0005794//Golgi apparatus;GO:0005801//cis-Golgi network;GO:0032580//Golgi cisterna membrane	-	GO:0007030//Golgi organization
ENSG00000144285	30	39	43	57	88	84	0.16	0.22	0.21	0.4	0.41	0.43	0.196666667	0.413333333	1.071553261	0.000229856	0.000841952	SCN1A	sodium voltage-gated channel alpha subunit 1 [Source:HGNC Symbol;Acc:HGNC:10585]	Organismal Systems	Nervous system	ko04728//Dopaminergic synapse	K04833	GO:0001518//voltage-gated sodium channel complex;GO:0005654//nucleoplasm;GO:0005886//plasma membrane;GO:0014704//intercalated disc;GO:0016020//membrane;GO:0016021//integral component of membrane;GO:0016604//nuclear body;GO:0030018//Z disc;GO:0030315//T-tubule;GO:0030424//axon;GO:0033268//node of Ranvier;GO:0034706//sodium channel complex;GO:0043025//neuronal cell body;GO:0043194//axon initial seg…	GO:0005216//ion channel activity;GO:0005244//voltage-gated ion channel activity;GO:0005248//voltage-gated sodium channel activity;GO:0005261//cation channel activity;GO:0005272//sodium channel activity	GO:0001508//action potential;GO:0006811//ion transport;GO:0006814//sodium ion transport;GO:0007628//adult walking behavior;GO:0019227//neuronal action potential propagation;GO:0019228//neuronal action potential;GO:0034220//ion transmembrane transport;GO:0034765//regulation of ion transmembrane transport;GO:0035725//sodium ion transmembrane transport;GO:0042391//regulation of membrane potential;GO…
ENSG00000139055	44	46	39	59	89	117	1.13	1.26	0.87	1.81	2.07	2.82	1.086666667	2.233333333	1.039289131	0.000232326	0.000849873	ERP27	endoplasmic reticulum protein 27 [Source:HGNC Symbol;Acc:HGNC:26495]	-	-	-	-	GO:0005783//endoplasmic reticulum;GO:0005788//endoplasmic reticulum lumen	GO:0005515//protein binding	GO:0006457//protein folding;GO:0006986//response to unfolded protein;GO:0018215//protein phosphopantetheinylation;GO:0034976//response to endoplasmic reticulum stress
ENSG00000159214	25	25	34	55	88	48	0.79	0.69	0.79	1.51	2.22	1.57	0.756666667	1.766666667	1.223300062	0.00027132	0.000981083	CCDC24	coiled-coil domain containing 24 [Source:HGNC Symbol;Acc:HGNC:28688]	-	-	-	-	-	GO:0005515//protein binding	GO:0001835//blastocyst hatching
ENSG00000197238	14	26	28	48	52	64	1.43	2.83	2.49	5.85	4.79	6.13	2.25	5.59	1.312923282	0.000284206	0.00102446	H4C11	H4 clustered histone 11 [Source:HGNC Symbol;Acc:HGNC:4785]	Human Diseases;Human Diseases;Human Diseases	Immune diseases;Cancers;Substance dependence	ko05322//Systemic lupus erythematosus;ko05203//Viral carcinogenesis;ko05034//Alcoholism	K11254;K11254;K11254	GO:0000228//nuclear chromosome;GO:0000781//chromosome, telomeric region;GO:0000786//nucleosome;GO:0005576//extracellular region;GO:0005634//nucleus;GO:0005654//nucleoplasm;GO:0005694//chromosome;GO:0016020//membrane;GO:0032991//protein-containing complex;GO:0042025//host cell nucleus;GO:0070062//extracellular exosome	GO:0003677//DNA binding;GO:0003723//RNA binding;GO:0005515//protein binding;GO:0019904//protein domain specific binding;GO:0046982//protein heterodimerization activity	GO:0000183//chromatin silencing at rDNA;GO:0006303//double-strand break repair via nonhomologous end joining;GO:0006334//nucleosome assembly;GO:0006335//DNA replication-dependent nucleosome assembly;GO:0006336//DNA replication-independent nucleosome assembly;GO:0006352//DNA-templated transcription, initiation;GO:0016233//telomere capping;GO:0032200//telomere organization;GO:0034080//CENP-A contai…
ENSG00000163040	5	3	11	19	37	24	0.15	0.12	0.29	0.7	0.99	0.71	0.186666667	0.8	2.099535674	0.000297517	0.001070208	CCDC74A	coiled-coil domain containing 74A [Source:HGNC Symbol;Acc:HGNC:25197]	-	-	-	-	-	GO:0005515//protein binding	-
ENSG00000103534	10	12	8	23	31	48	0.33	0.27	0.11	0.54	0.5	0.92	0.236666667	0.653333333	1.464962725	0.000305824	0.001098088	TMC5	transmembrane channel like 5 [Source:HGNC Symbol;Acc:HGNC:22999]	-	-	-	-	GO:0005887//integral component of plasma membrane;GO:0016020//membrane;GO:0016021//integral component of membrane;GO:0070062//extracellular exosome	GO:0008381//mechanosensitive ion channel activity	GO:0006811//ion transport;GO:0034220//ion transmembrane transport
ENSG00000186912	8	8	9	25	32	30	0.2	0.21	0.2	0.74	0.72	0.7	0.203333333	0.72	1.824150165	0.000306374	0.001099493	P2RY4	pyrimidinergic receptor P2Y4 [Source:HGNC Symbol;Acc:HGNC:8542]	Environmental Information Processing;Organismal Systems	Signaling molecules and interaction;Sensory system	ko04080//Neuroactive ligand-receptor interaction;ko04742//Taste transduction	K04271;K04271	GO:0005886//plasma membrane;GO:0005887//integral component of plasma membrane;GO:0016020//membrane;GO:0016021//integral component of membrane;GO:0016323//basolateral plasma membrane;GO:0016324//apical plasma membrane;GO:0098978//glutamatergic synapse;GO:0099059//integral component of presynaptic active zone membrane	GO:0004930//G protein-coupled receptor activity;GO:0005515//protein binding;GO:0005524//ATP binding;GO:0045028//G protein-coupled purinergic nucleotide receptor activity;GO:0045030//UTP-activated nucleotide receptor activity	GO:0007165//signal transduction;GO:0007186//G protein-coupled receptor signaling pathway;GO:0007200//phospholipase C-activating G protein-coupled receptor signaling pathway;GO:0007204//positive regulation of cytosolic calcium ion concentration;GO:0030321//transepithelial chloride transport;GO:0035589//G protein-coupled purinergic nucleotide receptor signaling pathway;GO:0071318//cellular response…
ENSG00000028277	10	7	7	17	46	29	0.2	0.15	0.09	0.26	0.41	0.37	0.146666667	0.346666667	1.2410081	0.000309466	0.001109723	POU2F2	POU class 2 homeobox 2 [Source:HGNC Symbol;Acc:HGNC:9213]	Human Diseases	Infectious diseases	ko05168//Herpes simplex infection	K09364	GO:0000785//chromatin;GO:0005634//nucleus;GO:0005654//nucleoplasm;GO:0005737//cytoplasm;GO:0043231//intracellular membrane-bounded organelle	GO:0000976//transcription regulatory region sequence-specific DNA binding;GO:0000978//RNA polymerase II proximal promoter sequence-specific DNA binding;GO:0000981//DNA-binding transcription factor activity, RNA polymerase II-specific;GO:0001228//DNA-binding transcription activator activity, RNA polymerase II-specific;GO:0003677//DNA binding;GO:0003700//DNA-binding transcription factor activity;GO…	GO:0002335//mature B cell differentiation;GO:0006355//regulation of transcription, DNA-templated;GO:0006357//regulation of transcription by RNA polymerase II;GO:0006959//humoral immune response;GO:0032755//positive regulation of interleukin-6 production;GO:0042795//snRNA transcription by RNA polymerase II;GO:0045893//positive regulation of transcription, DNA-templated;GO:0045944//positive regulat…
ENSG00000184792	15	9	16	36	39	38	0.19	0.23	0.19	0.56	0.72	0.46	0.203333333	0.58	1.512206158	0.000333742	0.001190594	OSBP2	oxysterol binding protein 2 [Source:HGNC Symbol;Acc:HGNC:8504]	-	-	-	-	GO:0005829//cytosol;GO:0005886//plasma membrane;GO:0016020//membrane;GO:0043231//intracellular membrane-bounded organelle;GO:0097038//perinuclear endoplasmic reticulum;GO:0097440//apical dendrite	GO:0005515//protein binding;GO:0008289//lipid binding;GO:0015248//sterol transporter activity;GO:0015485//cholesterol binding;GO:0032934//sterol binding	GO:0006869//lipid transport;GO:0007286//spermatid development;GO:0015918//sterol transport
ENSG00000204003	16	8	30	0	5	0	0.27	0.14	0.43	0	0.07	0	0.28	0.023333333	-3.584962501	0.00038134	0.001349246	AL355987.1	novel protein	-	-	-	-	GO:0005576//extracellular region	GO:0036094//small molecule binding	-
ENSG00000138735	16	42	23	47	78	74	0.17	0.63	0.16	0.62	0.76	0.75	0.32	0.71	1.14974712	0.000392748	0.001384642	PDE5A	phosphodiesterase 5A [Source:HGNC Symbol;Acc:HGNC:8784]	Metabolism;Environmental Information Processing;Metabolism	Global and overview maps;Signal transduction;Nucleotide metabolism	ko01100//Metabolic pathways;ko04022//cGMP - PKG signaling pathway;ko00230//Purine metabolism	K13762;K13762;K13762	GO:0005575//cellular_component;GO:0005829//cytosol	GO:0000166//nucleotide binding;GO:0003824//catalytic activity;GO:0004114//3',5'-cyclic-nucleotide phosphodiesterase activity;GO:0005515//protein binding;GO:0008081//phosphoric diester hydrolase activity;GO:0016787//hydrolase activity;GO:0030553//cGMP binding;GO:0046872//metal ion binding;GO:0047555//3',5'-cyclic-GMP phosphodiesterase activity	GO:0007165//signal transduction;GO:0008152//metabolic process;GO:0046069//cGMP catabolic process
ENSG00000106541	21	14	22	34	66	44	0.52	0.47	0.61	0.95	1.4	1.13	0.533333333	1.16	1.121015401	0.000408309	0.001434742	AGR2	anterior gradient 2, protein disulphide isomerase family member [Source:HGNC Symbol;Acc:HGNC:328]	-	-	-	-	GO:0005576//extracellular region;GO:0005615//extracellular space;GO:0005783//endoplasmic reticulum	GO:0002162//dystroglycan binding;GO:0005154//epidermal growth factor receptor binding;GO:0005515//protein binding;GO:0042802//identical protein binding	GO:0010628//positive regulation of gene expression;GO:0010811//positive regulation of cell-substrate adhesion;GO:0045742//positive regulation of epidermal growth factor receptor signaling pathway;GO:0048546//digestive tract morphogenesis;GO:0048639//positive regulation of developmental growth;GO:0060480//lung goblet cell differentiation;GO:0060548//negative regulation of cell death;GO:0070254//mu…
ENSG00000197093	29	11	28	46	65	52	0.67	0.2	0.51	0.91	1.04	0.9	0.46	0.95	1.046293652	0.000408461	0.001434911	GAL3ST4	galactose-3-O-sulfotransferase 4 [Source:HGNC Symbol;Acc:HGNC:24145]	-	-	-	-	GO:0005794//Golgi apparatus;GO:0016020//membrane;GO:0016021//integral component of membrane;GO:0032580//Golgi cisterna membrane;GO:0070062//extracellular exosome	GO:0001733//galactosylceramide sulfotransferase activity;GO:0008146//sulfotransferase activity;GO:0016740//transferase activity;GO:0050656//3'-phosphoadenosine 5'-phosphosulfate binding;GO:0050694//galactose 3-O-sulfotransferase activity;GO:0050698//proteoglycan sulfotransferase activity	GO:0006790//sulfur compound metabolic process;GO:0007267//cell-cell signaling;GO:0009100//glycoprotein metabolic process;GO:0009101//glycoprotein biosynthetic process;GO:0009247//glycolipid biosynthetic process;GO:0009311//oligosaccharide metabolic process;GO:0030166//proteoglycan biosynthetic process
ENSG00000272196	18	30	42	51	81	65	1.23	2.26	2.6	4.32	5.17	4.29	2.03	4.593333333	1.178061755	0.000409281	0.001437428	H2AC19	H2A clustered histone 19 [Source:HGNC Symbol;Acc:HGNC:29668]	Human Diseases;Human Diseases;Cellular Processes	Immune diseases;Substance dependence;Cell growth and death	ko05322//Systemic lupus erythematosus;ko05034//Alcoholism;ko04217//Necroptosis	K11251;K11251;K11251	GO:0000785//chromatin;GO:0000786//nucleosome;GO:0005634//nucleus;GO:0005694//chromosome;GO:0070062//extracellular exosome	GO:0003674//molecular_function;GO:0003677//DNA binding;GO:0005515//protein binding;GO:0046982//protein heterodimerization activity	GO:0006342//chromatin silencing;GO:0008150//biological_process
ENSG00000258659	2	3	0	13	22	12	0.03	0.06	0	0.27	0.35	0.19	0.03	0.27	3.169925001	0.000418017	0.001466243	TRIM34	tripartite motif containing 34 [Source:HGNC Symbol;Acc:HGNC:10063]	-	-	-	-	GO:0005654//nucleoplasm;GO:0005737//cytoplasm;GO:0005829//cytosol	GO:0003674//molecular_function;GO:0005515//protein binding;GO:0008270//zinc ion binding;GO:0019901//protein kinase binding;GO:0042802//identical protein binding;GO:0042803//protein homodimerization activity;GO:0046872//metal ion binding;GO:0061630//ubiquitin protein ligase activity	GO:0000209//protein polyubiquitination;GO:0010468//regulation of gene expression;GO:0010508//positive regulation of autophagy;GO:0016567//protein ubiquitination;GO:0032880//regulation of protein localization;GO:0043123//positive regulation of I-kappaB kinase/NF-kappaB signaling;GO:0045087//innate immune response;GO:0046596//regulation of viral entry into host cell;GO:0051091//positive regulation …
ENSG00000231389	0	0	0	5	4	15	0	0	0	0.15	0.15	0.38	0.001	0.226666667	7.824428435	0.000425094	0.001486914	HLA-DPA1	major histocompatibility complex, class II, DP alpha 1 [Source:HGNC Symbol;Acc:HGNC:4938]	Human Diseases;Human Diseases;Human Diseases;Cellular Processes;Human Diseases;Human Diseases;Human Diseases;Organismal Systems;Human Diseases;Human Diseases;Environmental Information Processing;Human Diseases;Human Diseases;Human Diseases;Organismal Systems;Human Diseases;Organismal Systems;Human Diseases;Human Diseases;Organismal Systems;Organismal Systems;Human Diseases;Human Diseases;Human Di…	Infectious diseases;Infectious diseases;Infectious diseases;Transport and catabolism;Infectious diseases;Immune diseases;Infectious diseases;Immune system;Infectious diseases;Immune diseases;Signaling molecules and interaction;Infectious diseases;Cardiovascular diseases;Immune diseases;Immune system;Immune diseases;Immune system;Infectious diseases;Immune diseases;Immune system;Immune system;Immu…	ko05168//Herpes simplex infection;ko05169//Epstein-Barr virus infection;ko05152//Tuberculosis;ko04145//Phagosome;ko05166//HTLV-I infection;ko05322//Systemic lupus erythematosus;ko05164//Influenza A;ko04640//Hematopoietic cell lineage;ko05150//Staphylococcus aureus infection;ko05323//Rheumatoid arthritis;ko04514//Cell adhesion molecules (CAMs);ko05140//Leishmaniasis;ko05416//Viral myocarditis;ko05…	K06752;K06752;K06752;K06752;K06752;K06752;K06752;K06752;K06752;K06752;K06752;K06752;K06752;K06752;K06752;K06752;K06752;K06752;K06752;K06752;K06752;K06752;K06752;K06752	GO:0000139//Golgi membrane;GO:0005764//lysosome;GO:0005765//lysosomal membrane;GO:0005768//endosome;GO:0005783//endoplasmic reticulum;GO:0005789//endoplasmic reticulum membrane;GO:0005794//Golgi apparatus;GO:0005886//plasma membrane;GO:0005887//integral component of plasma membrane;GO:0009986//cell surface;GO:0010008//endosome membrane;GO:0012507//ER to Golgi transport vesicle membrane;GO:0016020…	GO:0032395//MHC class II receptor activity;GO:0042605//peptide antigen binding	GO:0002250//adaptive immune response;GO:0002376//immune system process;GO:0002504//antigen processing and presentation of peptide or polysaccharide antigen via MHC class II;GO:0006955//immune response;GO:0019882//antigen processing and presentation;GO:0019886//antigen processing and presentation of exogenous peptide antigen via MHC class II;GO:0032729//positive regulation of interferon-gamma prod…
ENSG00000163072	14	13	18	23	53	50	0.4	0.27	0.28	0.64	0.91	1.01	0.316666667	0.853333333	1.430144392	0.000426425	0.001491193	NOSTRIN	nitric oxide synthase trafficking [Source:HGNC Symbol;Acc:HGNC:20203]	-	-	-	-	GO:0005634//nucleus;GO:0005737//cytoplasm;GO:0005856//cytoskeleton;GO:0005886//plasma membrane;GO:0016020//membrane;GO:0030666//endocytic vesicle membrane;GO:0031410//cytoplasmic vesicle	GO:0003677//DNA binding;GO:0005515//protein binding	GO:0006897//endocytosis;GO:0007165//signal transduction;GO:0045892//negative regulation of transcription, DNA-templated;GO:0050999//regulation of nitric-oxide synthase activity
ENSG00000158023	16	21	26	44	60	45	0.17	0.26	0.26	0.6	0.61	0.49	0.23	0.566666667	1.300866479	0.000455675	0.001584651	CFAP251	cilia and flagella associated protein 251 [Source:HGNC Symbol;Acc:HGNC:28506]	-	-	-	-	GO:0001536//radial spoke stalk;GO:0005737//cytoplasm;GO:0005856//cytoskeleton;GO:0005929//cilium;GO:0005930//axoneme;GO:0031514//motile cilium;GO:0036126//sperm flagellum;GO:0042995//cell projection	GO:0005515//protein binding	GO:0003341//cilium movement;GO:0030317//flagellated sperm motility
ENSG00000156453	32	21	29	59	51	69	0.42	0.25	0.26	0.74	0.47	0.9	0.31	0.703333333	1.181940378	0.000461341	0.001602743	PCDH1	protocadherin 1 [Source:HGNC Symbol;Acc:HGNC:8655]	-	-	-	-	GO:0005654//nucleoplasm;GO:0005730//nucleolus;GO:0005886//plasma membrane;GO:0005887//integral component of plasma membrane;GO:0005911//cell-cell junction;GO:0016020//membrane;GO:0016021//integral component of membrane;GO:0030054//cell junction;GO:0043231//intracellular membrane-bounded organelle	GO:0005509//calcium ion binding	GO:0007155//cell adhesion;GO:0007156//homophilic cell adhesion via plasma membrane adhesion molecules;GO:0007267//cell-cell signaling;GO:0007399//nervous system development
ENSG00000204978	2	3	7	19	27	15	0.08	0.13	0.26	0.95	1.02	0.59	0.156666667	0.853333333	2.445411148	0.000491496	0.001695985	ERICH4	glutamate rich 4 [Source:HGNC Symbol;Acc:HGNC:34497]	-	-	-	-	-	GO:0005515//protein binding	-
ENSG00000133454	14	9	13	30	45	30	0.08	0.05	0.12	0.18	0.2	0.13	0.083333333	0.17	1.028569152	0.000516019	0.001776171	MYO18B	myosin XVIIIB [Source:HGNC Symbol;Acc:HGNC:18150]	-	-	-	-	GO:0005634//nucleus;GO:0005737//cytoplasm;GO:0016459//myosin complex;GO:0016461//unconventional myosin complex;GO:0030017//sarcomere;GO:0030018//Z disc;GO:0031941//filamentous actin	GO:0000166//nucleotide binding;GO:0003774//motor activity;GO:0003779//actin binding;GO:0005515//protein binding;GO:0005524//ATP binding	GO:0001570//vasculogenesis;GO:0001701//in utero embryonic development;GO:0048739//cardiac muscle fiber development
ENSG00000167774	44	64	33	18	21	12	2.99	4.68	1.97	1.44	1.28	0.74	3.213333333	1.153333333	-1.478261109	0.000548401	0.001877804	AC010323.1	novel transcript	Metabolism;Human Diseases;Human Diseases;Organismal Systems;Human Diseases;Human Diseases;Organismal Systems;Metabolism	Global and overview maps;Neurodegenerative diseases;Neurodegenerative diseases;Environmental adaptation;Endocrine and metabolic diseases;Neurodegenerative diseases;Nervous system;Energy metabolism	ko01100//Metabolic pathways;ko05010//Alzheimer disease;ko05016//Huntington disease;ko04714//Thermogenesis;ko04932//Non-alcoholic fatty liver disease (NAFLD);ko05012//Parkinson disease;ko04723//Retrograde endocannabinoid signaling;ko00190//Oxidative phosphorylation	K03951;K03951;K03951;K03951;K03951;K03951;K03951;K03951	-	-	-
ENSG00000131771	2	0	2	8	20	15	0.05	0	0.05	0.25	0.51	0.37	0.033333333	0.376666667	3.498250868	0.000555837	0.001901382	PPP1R1B	protein phosphatase 1 regulatory inhibitor subunit 1B [Source:HGNC Symbol;Acc:HGNC:9287]	Environmental Information Processing;Human Diseases;Organismal Systems;Human Diseases;Human Diseases	Signal transduction;Substance dependence;Nervous system;Substance dependence;Substance dependence	ko04024//cAMP signaling pathway;ko05034//Alcoholism;ko04728//Dopaminergic synapse;ko05031//Amphetamine addiction;ko05030//Cocaine addiction	K15494;K15494;K15494;K15494;K15494	GO:0005634//nucleus;GO:0005737//cytoplasm;GO:0005829//cytosol;GO:0043025//neuronal cell body;GO:0044326//dendritic spine neck;GO:0044327//dendritic spine head;GO:0098794//postsynapse;GO:0098978//glutamatergic synapse	GO:0004860//protein kinase inhibitor activity;GO:0004864//protein phosphatase inhibitor activity;GO:0005515//protein binding;GO:0019888//protein phosphatase regulator activity;GO:0031748//D1 dopamine receptor binding;GO:0031749//D2 dopamine receptor binding;GO:0031750//D3 dopamine receptor binding;GO:0031751//D4 dopamine receptor binding;GO:0031752//D5 dopamine receptor binding	GO:0001975//response to amphetamine;GO:0006351//transcription, DNA-templated;GO:0006469//negative regulation of protein kinase activity;GO:0007165//signal transduction;GO:0007613//memory;GO:0007621//negative regulation of female receptivity;GO:0007626//locomotory behavior;GO:0008542//visual learning;GO:0032515//negative regulation of phosphoprotein phosphatase activity;GO:0035094//response to nic…
ENSG00000179241	56	53	65	20	35	24	0.58	0.59	0.59	0.25	0.39	0.23	0.586666667	0.29	-1.016488123	0.000568277	0.001942011	LDLRAD3	low density lipoprotein receptor class A domain containing 3 [Source:HGNC Symbol;Acc:HGNC:27046]	-	-	-	-	GO:0005886//plasma membrane;GO:0016020//membrane;GO:0016021//integral component of membrane	GO:0001540//amyloid-beta binding;GO:0005515//protein binding	GO:0006898//receptor-mediated endocytosis;GO:0070613//regulation of protein processing
ENSG00000196632	2	5	6	29	17	16	0.01	0.02	0.02	0.12	0.05	0.08	0.016666667	0.083333333	2.321928095	0.000602015	0.002049194	WNK3	WNK lysine deficient protein kinase 3 [Source:HGNC Symbol;Acc:HGNC:14543]	-	-	-	-	GO:0005737//cytoplasm;GO:0005829//cytosol;GO:0005912//adherens junction;GO:0005923//bicellular tight junction	GO:0000166//nucleotide binding;GO:0004672//protein kinase activity;GO:0004674//protein serine/threonine kinase activity;GO:0005515//protein binding;GO:0005524//ATP binding;GO:0016301//kinase activity;GO:0016740//transferase activity;GO:0019869//chloride channel inhibitor activity;GO:0019870//potassium channel inhibitor activity	GO:0006468//protein phosphorylation;GO:0006884//cell volume homeostasis;GO:0007231//osmosensory signaling pathway;GO:0010765//positive regulation of sodium ion transport;GO:0010766//negative regulation of sodium ion transport;GO:0010800//positive regulation of peptidyl-threonine phosphorylation;GO:0016310//phosphorylation;GO:0018107//peptidyl-threonine phosphorylation;GO:0032414//positive regulat…
ENSG00000231887	7	4	10	24	24	28	0.37	0.18	0.48	1.58	1.2	1.45	0.343333333	1.41	2.038013326	0.000607539	0.002066978	PRH1	proline rich protein HaeIII subfamily 1 [Source:HGNC Symbol;Acc:HGNC:9366]	Organismal Systems	Digestive system	ko04970//Salivary secretion	K13910	-	-	-
ENSG00000203697	0	1	2	17	15	7	0	0.06	0.03	0.33	0.37	0.24	0.03	0.313333333	3.38466385	0.000639747	0.002168014	CAPN8	calpain 8 [Source:HGNC Symbol;Acc:HGNC:1485]	-	-	-	-	GO:0005737//cytoplasm;GO:0005794//Golgi apparatus	GO:0004198//calcium-dependent cysteine-type endopeptidase activity;GO:0005509//calcium ion binding;GO:0016787//hydrolase activity;GO:0046872//metal ion binding	GO:0006508//proteolysis;GO:0007586//digestion
ENSG00000243509	0	3	0	19	11	10	0	0.1	0	0.79	0.34	0.31	0.033333333	0.48	3.847996907	0.000641691	0.002173535	TNFRSF6B	TNF receptor superfamily member 6b [Source:HGNC Symbol;Acc:HGNC:11921]	Environmental Information Processing	Signaling molecules and interaction	ko04060//Cytokine-cytokine receptor interaction	K05143	GO:0005576//extracellular region;GO:0005615//extracellular space	GO:0005515//protein binding;GO:0038023//signaling receptor activity	GO:0006915//apoptotic process;GO:0033209//tumor necrosis factor-mediated signaling pathway;GO:0043066//negative regulation of apoptotic process
ENSG00000129990	14	10	17	44	45	25	0.19	0.15	0.22	0.76	1.4	1.31	0.186666667	1.156666667	2.631436931	0.00065699	0.002220455	SYT5	synaptotagmin 5 [Source:HGNC Symbol;Acc:HGNC:11513]	-	-	-	-	GO:0005768//endosome;GO:0005886//plasma membrane;GO:0016020//membrane;GO:0016021//integral component of membrane;GO:0030054//cell junction;GO:0030424//axon;GO:0030672//synaptic vesicle membrane;GO:0031045//dense core granule;GO:0031410//cytoplasmic vesicle;GO:0043005//neuron projection;GO:0043025//neuronal cell body;GO:0045202//synapse;GO:0048471//perinuclear region of cytoplasm;GO:0055038//recyc…	GO:0000149//SNARE binding;GO:0001786//phosphatidylserine binding;GO:0005509//calcium ion binding;GO:0005544//calcium-dependent phospholipid binding;GO:0005546//phosphatidylinositol-4,5-bisphosphate binding;GO:0019905//syntaxin binding;GO:0030276//clathrin binding;GO:0046872//metal ion binding;GO:0046982//protein heterodimerization activity	GO:0007268//chemical synaptic transmission;GO:0014059//regulation of dopamine secretion;GO:0016192//vesicle-mediated transport;GO:0017156//calcium ion regulated exocytosis;GO:0017158//regulation of calcium ion-dependent exocytosis;GO:0048488//synaptic vesicle endocytosis;GO:0048791//calcium ion-regulated exocytosis of neurotransmitter;GO:0071277//cellular response to calcium ion
ENSG00000104055	15	15	12	29	36	49	0.25	0.31	0.17	0.55	0.52	0.73	0.243333333	0.6	1.302028537	0.000748411	0.002497054	TGM5	transglutaminase 5 [Source:HGNC Symbol;Acc:HGNC:11781]	-	-	-	-	GO:0005737//cytoplasm;GO:0005886//plasma membrane	GO:0003810//protein-glutamine gamma-glutamyltransferase activity;GO:0005515//protein binding;GO:0016740//transferase activity;GO:0016746//transferase activity, transferring acyl groups;GO:0046872//metal ion binding	GO:0006464//cellular protein modification process;GO:0008544//epidermis development;GO:0018149//peptide cross-linking;GO:0018215//protein phosphopantetheinylation;GO:0070268//cornification
ENSG00000172738	14	15	12	31	42	37	0.27	0.34	0.2	0.74	0.83	0.69	0.27	0.753333333	1.48032896	0.000782877	0.002600742	TMEM217	transmembrane protein 217 [Source:HGNC Symbol;Acc:HGNC:21238]	-	-	-	-	GO:0016020//membrane;GO:0016021//integral component of membrane	-	-
ENSG00000101276	4	2	0	12	18	16	0.08	0.03	0	0.22	0.25	0.23	0.036666667	0.233333333	2.669851398	0.000792008	0.002627284	SLC52A3	solute carrier family 52 member 3 [Source:HGNC Symbol;Acc:HGNC:16187]	Organismal Systems	Digestive system	ko04977//Vitamin digestion and absorption	K14620	GO:0005634//nucleus;GO:0005737//cytoplasm;GO:0005886//plasma membrane;GO:0005887//integral component of plasma membrane;GO:0016020//membrane;GO:0016021//integral component of membrane;GO:0016324//apical plasma membrane;GO:0031965//nuclear membrane	GO:0005515//protein binding;GO:0032217//riboflavin transmembrane transporter activity	GO:0006771//riboflavin metabolic process;GO:0007605//sensory perception of sound;GO:0032218//riboflavin transport;GO:0034605//cellular response to heat
ENSG00000277957	40	82	72	12	35	36	0.45	0.99	0.71	0.16	0.36	0.38	0.716666667	0.3	-1.256339753	0.000796348	0.002640973	SENP3-EIF4A1	SENP3-EIF4A1 readthrough (NMD candidate) [Source:HGNC Symbol;Acc:HGNC:49182]	-	-	-	-	GO:0005634//nucleus;GO:0071339//MLL1 complex	GO:0008234//cysteine-type peptidase activity	GO:0006508//proteolysis;GO:0016926//protein desumoylation
ENSG00000137094	44	43	32	60	91	80	0.73	0.76	0.45	1.79	1.36	1.31	0.646666667	1.486666667	1.200987058	0.000852555	0.002813942	DNAJB5	DnaJ heat shock protein family (Hsp40) member B5 [Source:HGNC Symbol;Acc:HGNC:14887]	-	-	-	-	GO:0005829//cytosol	GO:0005515//protein binding;GO:0051082//unfolded protein binding;GO:0051087//chaperone binding	GO:0006457//protein folding;GO:0006986//response to unfolded protein;GO:0051085//chaperone cofactor-dependent protein refolding
ENSG00000262481	2	8	12	0	0	0	0.1	0.31	0.45	0	0	0	0.286666667	0.001	-8.163230349	0.000902846	0.002967874	TMEM256-PLSCR3	TMEM256-PLSCR3 readthrough (NMD candidate) [Source:HGNC Symbol;Acc:HGNC:49186]	-	-	-	-	GO:0016020//membrane;GO:0016021//integral component of membrane	-	-
ENSG00000196511	6	6	10	19	35	23	0.11	0.11	0.14	0.54	0.57	0.42	0.12	0.51	2.087462841	0.000904277	0.002971567	TPK1	thiamin pyrophosphokinase 1 [Source:HGNC Symbol;Acc:HGNC:17358]	Metabolism;Metabolism	Global and overview maps;Metabolism of cofactors and vitamins	ko01100//Metabolic pathways;ko00730//Thiamine metabolism	K00949;K00949	GO:0005829//cytosol	GO:0000166//nucleotide binding;GO:0004788//thiamine diphosphokinase activity;GO:0005515//protein binding;GO:0005524//ATP binding;GO:0016301//kinase activity;GO:0016740//transferase activity;GO:0030975//thiamine binding;GO:0042802//identical protein binding	GO:0006772//thiamine metabolic process;GO:0009229//thiamine diphosphate biosynthetic process;GO:0016310//phosphorylation;GO:0042723//thiamine-containing compound metabolic process
ENSG00000167535	14	11	12	34	40	28	0.54	0.19	0.19	0.87	0.57	0.5	0.306666667	0.646666667	1.076350886	0.000933806	0.003064543	CACNB3	calcium voltage-gated channel auxiliary subunit beta 3 [Source:HGNC Symbol;Acc:HGNC:1403]	Environmental Information Processing;Human Diseases;Organismal Systems;Organismal Systems;Human Diseases;Organismal Systems;Human Diseases	Signal transduction;Cardiovascular diseases;Endocrine system;Circulatory system;Cardiovascular diseases;Circulatory system;Cardiovascular diseases	ko04010//MAPK signaling pathway;ko05414//Dilated cardiomyopathy (DCM);ko04921//Oxytocin signaling pathway;ko04261//Adrenergic signaling in cardiomyocytes;ko05410//Hypertrophic cardiomyopathy (HCM);ko04260//Cardiac muscle contraction;ko05412//Arrhythmogenic right ventricular cardiomyopathy (ARVC)	K04864;K04864;K04864;K04864;K04864;K04864;K04864	GO:0005737//cytoplasm;GO:0005829//cytosol;GO:0005886//plasma membrane;GO:0005891//voltage-gated calcium channel complex;GO:0016020//membrane;GO:0016324//apical plasma membrane;GO:0045202//synapse;GO:1990454//L-type voltage-gated calcium channel complex	GO:0005244//voltage-gated ion channel activity;GO:0005245//voltage-gated calcium channel activity;GO:0005246//calcium channel regulator activity;GO:0005262//calcium channel activity;GO:0005515//protein binding;GO:0008331//high voltage-gated calcium channel activity;GO:0019901//protein kinase binding	GO:0006811//ion transport;GO:0006816//calcium ion transport;GO:0007268//chemical synaptic transmission;GO:0007528//neuromuscular junction development;GO:0034765//regulation of ion transmembrane transport;GO:0050852//T cell receptor signaling pathway;GO:0050966//detection of mechanical stimulus involved in sensory perception of pain;GO:0051899//membrane depolarization;GO:0060402//calcium ion trans…
ENSG00000166780	10	12	22	22	62	38	0.27	0.3	0.43	0.8	1.33	0.7	0.333333333	0.943333333	1.500802053	0.00106586	0.003464987	BMERB1	bMERB domain containing 1 [Source:HGNC Symbol;Acc:HGNC:19213]	-	-	-	-	GO:0015630//microtubule cytoskeleton	GO:0005515//protein binding	GO:0007026//negative regulation of microtubule depolymerization;GO:0021822//negative regulation of cell motility involved in cerebral cortex radial glia guided migration
ENSG00000197405	22	21	26	3	6	9	0.38	0.56	0.49	0.08	0.12	0.14	0.476666667	0.113333333	-2.072408496	0.001070836	0.003478707	C5AR1	complement C5a receptor 1 [Source:HGNC Symbol;Acc:HGNC:1338]	Environmental Information Processing;Human Diseases;Organismal Systems	Signaling molecules and interaction;Infectious diseases;Immune system	ko04080//Neuroactive ligand-receptor interaction;ko05150//Staphylococcus aureus infection;ko04610//Complement and coagulation cascades	K04010;K04010;K04010	GO:0005886//plasma membrane;GO:0005887//integral component of plasma membrane;GO:0009986//cell surface;GO:0016020//membrane;GO:0016021//integral component of membrane;GO:0016323//basolateral plasma membrane;GO:0030667//secretory granule membrane;GO:0031410//cytoplasmic vesicle;GO:0045177//apical part of cell	GO:0001856//complement component C5a binding;GO:0004875//complement receptor activity;GO:0004878//complement component C5a receptor activity;GO:0004930//G protein-coupled receptor activity	GO:0000187//activation of MAPK activity;GO:0001774//microglial cell activation;GO:0002430//complement receptor mediated signaling pathway;GO:0006915//apoptotic process;GO:0006935//chemotaxis;GO:0006954//inflammatory response;GO:0006955//immune response;GO:0006968//cellular defense response;GO:0007165//signal transduction;GO:0007186//G protein-coupled receptor signaling pathway;GO:0007200//phospho…
ENSG00000112053	5	3	3	21	14	18	0.06	0.06	0.03	0.41	0.16	0.27	0.05	0.28	2.485426827	0.00112324	0.003627615	SLC26A8	solute carrier family 26 member 8 [Source:HGNC Symbol;Acc:HGNC:14468]	-	-	-	-	GO:0005886//plasma membrane;GO:0005887//integral component of plasma membrane;GO:0016020//membrane;GO:0016021//integral component of membrane	GO:0005254//chloride channel activity;GO:0005515//protein binding;GO:0008271//secondary active sulfate transmembrane transporter activity;GO:0008509//anion transmembrane transporter activity;GO:0015106//bicarbonate transmembrane transporter activity;GO:0015108//chloride transmembrane transporter activity;GO:0015116//sulfate transmembrane transporter activity;GO:0015301//anion:anion antiporter act…	GO:0006811//ion transport;GO:0006820//anion transport;GO:0006821//chloride transport;GO:0007275//multicellular organism development;GO:0007283//spermatogenesis;GO:0008272//sulfate transport;GO:0015701//bicarbonate transport;GO:0019532//oxalate transport;GO:0030154//cell differentiation;GO:0030317//flagellated sperm motility;GO:0048240//sperm capacitation;GO:0051321//meiotic cell cycle;GO:0055085/…
ENSG00000124772	0	0	0	5	9	5	0	0	0	0.09	0.13	0.07	0.001	0.096666667	6.594946589	0.001290001	0.004111394	CPNE5	copine 5 [Source:HGNC Symbol;Acc:HGNC:2318]	-	-	-	-	GO:0005886//plasma membrane;GO:0042995//cell projection;GO:0043005//neuron projection;GO:0043025//neuronal cell body;GO:0043204//perikaryon;GO:0070062//extracellular exosome	GO:0003674//molecular_function;GO:0005544//calcium-dependent phospholipid binding;GO:0046872//metal ion binding	GO:0030154//cell differentiation;GO:0071277//cellular response to calcium ion;GO:1903861//positive regulation of dendrite extension
ENSG00000152213	12	2	8	23	25	29	0.13	0.02	0.08	0.31	0.25	0.3	0.076666667	0.286666667	1.902702799	0.001307004	0.004160784	ARL11	ADP ribosylation factor like GTPase 11 [Source:HGNC Symbol;Acc:HGNC:24046]	-	-	-	-	GO:0005886//plasma membrane	GO:0000166//nucleotide binding;GO:0005515//protein binding;GO:0005525//GTP binding	GO:0006886//intracellular protein transport;GO:0016192//vesicle-mediated transport
ENSG00000147262	1	4	1	9	18	16	0.03	0.13	0.03	0.32	0.49	0.45	0.063333333	0.42	2.72935241	0.001449372	0.004570817	GPR119	G protein-coupled receptor 119 [Source:HGNC Symbol;Acc:HGNC:19060]	Environmental Information Processing;Organismal Systems	Signal transduction;Endocrine system	ko04024//cAMP signaling pathway;ko04911//Insulin secretion	K08424;K08424	GO:0005737//cytoplasm;GO:0005886//plasma membrane;GO:0016020//membrane;GO:0016021//integral component of membrane;GO:0043235//receptor complex	GO:0004930//G protein-coupled receptor activity;GO:0005515//protein binding;GO:0008289//lipid binding;GO:0031210//phosphatidylcholine binding	GO:0007165//signal transduction;GO:0007186//G protein-coupled receptor signaling pathway;GO:0007189//adenylate cyclase-activating G protein-coupled receptor signaling pathway;GO:0019222//regulation of metabolic process;GO:0030073//insulin secretion
ENSG00000243207	102	83	75	15	74	35	1.52	1.32	0.97	0.27	1	0.5	1.27	0.59	-1.106041637	0.00145526	0.004588338	PPAN-P2RY11	PPAN-P2RY11 readthrough [Source:HGNC Symbol;Acc:HGNC:33526]	-	-	-	-	GO:0005730//nucleolus;GO:0005886//plasma membrane;GO:0016020//membrane;GO:0016021//integral component of membrane	GO:0004930//G protein-coupled receptor activity;GO:0030594//neurotransmitter receptor activity;GO:0045031//ATP-activated adenosine receptor activity	GO:0007165//signal transduction;GO:0007186//G protein-coupled receptor signaling pathway;GO:0023041//neuronal signal transduction;GO:0035589//G protein-coupled purinergic nucleotide receptor signaling pathway
ENSG00000163687	0	1	2	12	13	9	0	0.03	0.07	0.64	0.36	0.23	0.033333333	0.41	3.62058641	0.001460399	0.004601389	DNASE1L3	deoxyribonuclease 1 like 3 [Source:HGNC Symbol;Acc:HGNC:2959]	-	-	-	-	GO:0005576//extracellular region;GO:0005634//nucleus;GO:0005783//endoplasmic reticulum	GO:0003677//DNA binding;GO:0004518//nuclease activity;GO:0004519//endonuclease activity;GO:0004520//endodeoxyribonuclease activity;GO:0004530//deoxyribonuclease I activity;GO:0004536//deoxyribonuclease activity;GO:0005509//calcium ion binding;GO:0005515//protein binding;GO:0016787//hydrolase activity	GO:0000737//DNA catabolic process, endonucleolytic;GO:0002283//neutrophil activation involved in immune response;GO:0002673//regulation of acute inflammatory response;GO:0006259//DNA metabolic process;GO:0006308//DNA catabolic process;GO:0006309//apoptotic DNA fragmentation;GO:0006915//apoptotic process;GO:0010623//programmed cell death involved in cell development;GO:0012501//programmed cell dea…
ENSG00000106823	4	1	3	9	19	19	0.09	0.01	0.08	0.14	0.26	0.27	0.06	0.223333333	1.896164189	0.001462287	0.00460611	ECM2	extracellular matrix protein 2 [Source:HGNC Symbol;Acc:HGNC:3154]	-	-	-	-	GO:0005576//extracellular region;GO:0031012//extracellular matrix	GO:0005178//integrin binding;GO:0005515//protein binding;GO:0008201//heparin binding;GO:0070052//collagen V binding	GO:0007160//cell-matrix adhesion;GO:0010811//positive regulation of cell-substrate adhesion;GO:0030198//extracellular matrix organization
ENSG00000103375	32	26	16	56	63	45	1	0.86	0.43	2.08	1.78	1.31	0.763333333	1.723333333	1.174816682	0.001574116	0.004927094	AQP8	aquaporin 8 [Source:HGNC Symbol;Acc:HGNC:642]	Organismal Systems	Digestive system	ko04976//Bile secretion	K09869	GO:0005739//mitochondrion;GO:0005886//plasma membrane;GO:0005887//integral component of plasma membrane;GO:0016020//membrane;GO:0016021//integral component of membrane;GO:0031966//mitochondrial membrane;GO:0045177//apical part of cell	GO:0005515//protein binding;GO:0015250//water channel activity;GO:0015267//channel activity	GO:0006833//water transport;GO:0055085//transmembrane transport;GO:0071320//cellular response to cAMP
ENSG00000137225	2	4	3	17	9	22	0.03	0.06	0.04	0.3	0.13	0.46	0.043333333	0.296666667	2.775293713	0.001668294	0.00519949	CAPN11	calpain 11 [Source:HGNC Symbol;Acc:HGNC:1478]	-	-	-	-	GO:0001669//acrosomal vesicle;GO:0005737//cytoplasm;GO:0031410//cytoplasmic vesicle	GO:0004198//calcium-dependent cysteine-type endopeptidase activity;GO:0005509//calcium ion binding;GO:0008233//peptidase activity;GO:0016787//hydrolase activity;GO:0046872//metal ion binding	GO:0006508//proteolysis
ENSG00000113249	5	10	17	25	30	37	0.12	0.26	0.35	0.73	0.65	0.84	0.243333333	0.74	1.604591307	0.001686223	0.005247082	HAVCR1	hepatitis A virus cellular receptor 1 [Source:HGNC Symbol;Acc:HGNC:17866]	-	-	-	-	GO:0009986//cell surface;GO:0016020//membrane;GO:0016021//integral component of membrane;GO:0031514//motile cilium	GO:0001618//virus receptor activity;GO:0001786//phosphatidylserine binding	GO:0006911//phagocytosis, engulfment;GO:0016032//viral process;GO:0033005//positive regulation of mast cell activation;GO:0046718//viral entry into host cell
ENSG00000173714	5	4	9	22	27	16	0.07	0.05	0.09	0.31	0.3	0.17	0.07	0.26	1.893084796	0.0017237	0.005357667	WFIKKN2	WAP, follistatin/kazal, immunoglobulin, kunitz and netrin domain containing 2 [Source:HGNC Symbol;Acc:HGNC:30916]	-	-	-	-	GO:0005576//extracellular region;GO:0005615//extracellular space	GO:0004857//enzyme inhibitor activity;GO:0004867//serine-type endopeptidase inhibitor activity;GO:0005515//protein binding;GO:0008191//metalloendopeptidase inhibitor activity;GO:0030414//peptidase inhibitor activity;GO:0048019//receptor antagonist activity;GO:0050431//transforming growth factor beta binding	GO:0001501//skeletal system development;GO:0007179//transforming growth factor beta receptor signaling pathway;GO:0010466//negative regulation of peptidase activity;GO:0010951//negative regulation of endopeptidase activity;GO:0030512//negative regulation of transforming growth factor beta receptor signaling pathway;GO:0032091//negative regulation of protein binding;GO:0043392//negative regulation…
ENSG00000114812	1	9	6	26	16	23	0.02	0.26	0.15	0.45	0.24	0.46	0.143333333	0.383333333	1.419225296	0.001748909	0.005418952	VIPR1	vasoactive intestinal peptide receptor 1 [Source:HGNC Symbol;Acc:HGNC:12694]	Environmental Information Processing	Signaling molecules and interaction	ko04080//Neuroactive ligand-receptor interaction	K04589	GO:0005886//plasma membrane;GO:0005887//integral component of plasma membrane;GO:0016020//membrane;GO:0016021//integral component of membrane;GO:0043235//receptor complex	GO:0004888//transmembrane signaling receptor activity;GO:0004930//G protein-coupled receptor activity;GO:0004999//vasoactive intestinal polypeptide receptor activity;GO:0005515//protein binding;GO:0008528//G protein-coupled peptide receptor activity;GO:0017046//peptide hormone binding	GO:0007165//signal transduction;GO:0007166//cell surface receptor signaling pathway;GO:0007186//G protein-coupled receptor signaling pathway;GO:0007187//G protein-coupled receptor signaling pathway, coupled to cyclic nucleotide second messenger;GO:0007188//adenylate cyclase-modulating G protein-coupled receptor signaling pathway;GO:0008284//positive regulation of cell proliferation
ENSG00000138079	1	0	0	9	5	11	0.02	0	0	0.17	0.06	0.14	0.006666667	0.123333333	4.209453366	0.001944648	0.005983833	SLC3A1	solute carrier family 3 member 1 [Source:HGNC Symbol;Acc:HGNC:11025]	Organismal Systems	Digestive system	ko04974//Protein digestion and absorption	K14210	GO:0005774//vacuolar membrane;GO:0005886//plasma membrane;GO:0005887//integral component of plasma membrane;GO:0016020//membrane;GO:0016021//integral component of membrane;GO:0031526//brush border membrane;GO:0070062//extracellular exosome	GO:0003824//catalytic activity;GO:0005515//protein binding;GO:0015171//amino acid transmembrane transporter activity;GO:0015174//basic amino acid transmembrane transporter activity;GO:0015184//L-cystine transmembrane transporter activity;GO:0044877//protein-containing complex binding	GO:0003333//amino acid transmembrane transport;GO:0005975//carbohydrate metabolic process;GO:0006865//amino acid transport;GO:0015802//basic amino acid transport;GO:0015811//L-cystine transport;GO:1990822//basic amino acid transmembrane transport
ENSG00000204381	31	15	31	39	59	62	0.54	0.41	0.6	0.92	1.11	1.41	0.516666667	1.146666667	1.150140349	0.002131488	0.006500827	LAYN	layilin [Source:HGNC Symbol;Acc:HGNC:29471]	-	-	-	-	GO:0001726//ruffle;GO:0005925//focal adhesion;GO:0009986//cell surface;GO:0016020//membrane;GO:0016021//integral component of membrane	GO:0005515//protein binding;GO:0005540//hyaluronic acid binding;GO:0030246//carbohydrate binding	-
ENSG00000196859	14	3	8	24	37	20	0.32	0.07	0.16	0.65	0.76	0.43	0.183333333	0.613333333	1.742202243	0.002246749	0.006823735	KRT39	keratin 39 [Source:HGNC Symbol;Acc:HGNC:32971]	Human Diseases;Organismal Systems	Infectious diseases;Endocrine system	ko05150//Staphylococcus aureus infection;ko04915//Estrogen signaling pathway	K07604;K07604	GO:0005829//cytosol;GO:0005882//intermediate filament	GO:0005198//structural molecule activity;GO:0005515//protein binding	GO:0031424//keratinization;GO:0070268//cornification
ENSG00000127152	23	34	28	9	8	12	0.11	0.18	0.11	0.05	0.03	0.05	0.133333333	0.043333333	-1.621488377	0.002293709	0.00695718	BCL11B	BAF chromatin remodeling complex subunit BCL11B [Source:HGNC Symbol;Acc:HGNC:13222]	Human Diseases	Cancers	ko05202//Transcriptional misregulation in cancers	K22046	GO:0005634//nucleus;GO:0043005//neuron projection	GO:0000978//RNA polymerase II proximal promoter sequence-specific DNA binding;GO:0001228//DNA-binding transcription activator activity, RNA polymerase II-specific;GO:0003700//DNA-binding transcription factor activity;GO:0005515//protein binding;GO:0043565//sequence-specific DNA binding;GO:0046872//metal ion binding;GO:1990837//sequence-specific double-stranded DNA binding	GO:0003334//keratinocyte development;GO:0003382//epithelial cell morphogenesis;GO:0006357//regulation of transcription by RNA polymerase II;GO:0007409//axonogenesis;GO:0008285//negative regulation of cell proliferation;GO:0009791//post-embryonic development;GO:0010468//regulation of gene expression;GO:0010837//regulation of keratinocyte proliferation;GO:0019216//regulation of lipid metabolic proc…
ENSG00000181458	6	3	3	14	14	24	0.15	0.08	0.05	0.48	0.33	0.54	0.093333333	0.45	2.269460675	0.002566766	0.007697512	TMEM45A	transmembrane protein 45A [Source:HGNC Symbol;Acc:HGNC:25480]	-	-	-	-	GO:0016020//membrane;GO:0016021//integral component of membrane	GO:0005515//protein binding	-
ENSG00000268790	5	7	13	0	0	1	0.3	0.3	0.87	0	0	0.04	0.49	0.013333333	-5.199672345	0.002636839	0.007883692	AC008764.4	novel protein	-	-	-	-	GO:0016020//membrane;GO:0016021//integral component of membrane	-	-
ENSG00000258597	0	1	0	1	18	9	0	0.05	0	0.05	0.7	0.36	0.016666667	0.37	4.472487771	0.002657685	0.007934684	SERPINA2	serpin family A member 2 (gene/pseudogene) [Source:HGNC Symbol;Acc:HGNC:8985]	-	-	-	-	GO:0005615//extracellular space	-	-
ENSG00000249319	2	12	11	21	26	33	0.1	0.53	0.39	1.08	1.03	1.34	0.34	1.15	1.75802721	0.00265788	0.007934684	AC068533.4	novel protein	Metabolism;Metabolism;Metabolism;Metabolism	Global and overview maps;Global and overview maps;Amino acid metabolism;Amino acid metabolism	ko01100//Metabolic pathways;ko01230//Biosynthesis of amino acids;ko00250//Alanine, aspartate and glutamate metabolism;ko00220//Arginine biosynthesis	K01755;K01755;K01755;K01755	GO:0005634//nucleus;GO:0005737//cytoplasm;GO:0030880//RNA polymerase complex	GO:0000166//nucleotide binding;GO:0003824//catalytic activity;GO:0003899//DNA-directed 5'-3' RNA polymerase activity;GO:0004056//argininosuccinate lyase activity	GO:0000050//urea cycle;GO:0006352//DNA-templated transcription, initiation;GO:0006526//arginine biosynthetic process;GO:0042450//arginine biosynthetic process via ornithine;GO:0044237//cellular metabolic process
ENSG00000183569	30	21	23	45	51	54	0.88	0.56	0.48	1.42	1.19	1.45	0.64	1.353333333	1.080373416	0.002693562	0.008030686	SERHL2	serine hydrolase like 2 [Source:HGNC Symbol;Acc:HGNC:29446]	-	-	-	-	GO:0005575//cellular_component;GO:0005737//cytoplasm;GO:0005777//peroxisome;GO:0048471//perinuclear region of cytoplasm	GO:0003674//molecular_function;GO:0016787//hydrolase activity	GO:0008150//biological_process
ENSG00000104953	27	19	28	52	40	59	1.37	0.84	1.01	3.75	2	3.44	1.073333333	3.063333333	1.513004173	0.00270746	0.0080669	TLE6	TLE family member 6, subcortical maternal complex member [Source:HGNC Symbol;Acc:HGNC:30788]	-	-	-	-	GO:0005634//nucleus;GO:0005667//transcription factor complex;GO:0005737//cytoplasm;GO:0005938//cell cortex;GO:0032991//protein-containing complex	GO:0003714//transcription corepressor activity;GO:0005515//protein binding;GO:0070491//repressing transcription factor binding	GO:0000122//negative regulation of transcription by RNA polymerase II;GO:0006355//regulation of transcription, DNA-templated;GO:0007015//actin filament organization;GO:0040019//positive regulation of embryonic development;GO:0051293//establishment of spindle localization;GO:0051302//regulation of cell division;GO:0051643//endoplasmic reticulum localization;GO:0051646//mitochondrion localization;G…
ENSG00000113749	61	60	54	30	33	25	1.49	1.29	0.83	0.72	0.55	0.38	1.203333333	0.55	-1.129532813	0.002777116	0.008251301	HRH2	histamine receptor H2 [Source:HGNC Symbol;Acc:HGNC:5183]	Environmental Information Processing;Environmental Information Processing;Organismal Systems	Signaling molecules and interaction;Signal transduction;Digestive system	ko04080//Neuroactive ligand-receptor interaction;ko04020//Calcium signaling pathway;ko04971//Gastric acid secretion	K04150;K04150;K04150	GO:0005886//plasma membrane;GO:0005887//integral component of plasma membrane;GO:0016020//membrane;GO:0016021//integral component of membrane;GO:0030425//dendrite;GO:0045202//synapse	GO:0004930//G protein-coupled receptor activity;GO:0004969//histamine receptor activity;GO:0004993//G protein-coupled serotonin receptor activity;GO:0030594//neurotransmitter receptor activity	GO:0001696//gastric acid secretion;GO:0006955//immune response;GO:0007165//signal transduction;GO:0007186//G protein-coupled receptor signaling pathway;GO:0007187//G protein-coupled receptor signaling pathway, coupled to cyclic nucleotide second messenger;GO:0007268//chemical synaptic transmission;GO:0045907//positive regulation of vasoconstriction;GO:0098664//G protein-coupled serotonin receptor…
ENSG00000204472	4	10	11	16	27	35	0.26	0.7	0.63	1.16	1.54	2.12	0.53	1.606666667	1.600006381	0.002829697	0.008387847	AIF1	allograft inflammatory factor 1 [Source:HGNC Symbol;Acc:HGNC:352]	-	-	-	-	GO:0001726//ruffle;GO:0001891//phagocytic cup;GO:0005634//nucleus;GO:0005737//cytoplasm;GO:0005829//cytosol;GO:0005856//cytoskeleton;GO:0005884//actin filament;GO:0005886//plasma membrane;GO:0016020//membrane;GO:0030027//lamellipodium;GO:0032587//ruffle membrane;GO:0042995//cell projection;GO:0043204//perikaryon;GO:0048471//perinuclear region of cytoplasm	GO:0003674//molecular_function;GO:0003779//actin binding;GO:0005509//calcium ion binding;GO:0005515//protein binding;GO:0046872//metal ion binding;GO:0051015//actin filament binding	GO:0001774//microglial cell activation;GO:0001934//positive regulation of protein phosphorylation;GO:0006911//phagocytosis, engulfment;GO:0006954//inflammatory response;GO:0008284//positive regulation of cell proliferation;GO:0010468//regulation of gene expression;GO:0010629//negative regulation of gene expression;GO:0014739//positive regulation of muscle hyperplasia;GO:0016601//Rac protein signa…
ENSG00000067798	4	1	1	5	14	23	0.02	0.01	0.02	0.13	0.11	0.46	0.016666667	0.233333333	3.807354922	0.002834374	0.008399744	NAV3	neuron navigator 3 [Source:HGNC Symbol;Acc:HGNC:15998]	-	-	-	-	GO:0005634//nucleus;GO:0005640//nuclear outer membrane;GO:0016020//membrane;GO:1990752//microtubule end	GO:0005515//protein binding;GO:0005524//ATP binding;GO:0008017//microtubule binding;GO:0016887//ATPase activity	GO:0007026//negative regulation of microtubule depolymerization;GO:0007399//nervous system development;GO:0022008//neurogenesis;GO:0030336//negative regulation of cell migration;GO:0031116//positive regulation of microtubule polymerization;GO:0032703//negative regulation of interleukin-2 production
ENSG00000119632	6	0	6	15	13	26	0.53	0	0.46	1.58	1.04	2.15	0.33	1.59	2.268488836	0.002863407	0.008471246	IFI27L2	interferon alpha inducible protein 27 like 2 [Source:HGNC Symbol;Acc:HGNC:19753]	-	-	-	-	GO:0005739//mitochondrion;GO:0016020//membrane;GO:0016021//integral component of membrane;GO:0031966//mitochondrial membrane	-	GO:0006915//apoptotic process;GO:0097190//apoptotic signaling pathway
ENSG00000168461	21	24	25	40	44	60	0.21	0.26	0.22	0.49	0.4	0.57	0.23	0.486666667	1.081300102	0.002937339	0.008660292	RAB31	RAB31, member RAS oncogene family [Source:HGNC Symbol;Acc:HGNC:9771]	Cellular Processes	Transport and catabolism	ko04144//Endocytosis	K07891	GO:0001891//phagocytic cup;GO:0005768//endosome;GO:0005769//early endosome;GO:0005794//Golgi apparatus;GO:0005829//cytosol;GO:0005886//plasma membrane;GO:0012505//endomembrane system;GO:0016020//membrane;GO:0030667//secretory granule membrane;GO:0030670//phagocytic vesicle membrane;GO:0031410//cytoplasmic vesicle;GO:0031901//early endosome membrane;GO:0032588//trans-Golgi network membrane;GO:0036…	GO:0000166//nucleotide binding;GO:0003924//GTPase activity;GO:0005515//protein binding;GO:0005525//GTP binding;GO:0019003//GDP binding	GO:0006886//intracellular protein transport;GO:0031623//receptor internalization;GO:0032869//cellular response to insulin stimulus;GO:0043001//Golgi to plasma membrane protein transport;GO:0043312//neutrophil degranulation;GO:0045055//regulated exocytosis;GO:0060100//positive regulation of phagocytosis, engulfment;GO:0090382//phagosome maturation
ENSG00000126460	9	5	10	19	25	28	0.45	0.15	0.23	0.61	0.95	1.16	0.276666667	0.906666667	1.71242341	0.003005577	0.00884578	PRRG2	proline rich and Gla domain 2 [Source:HGNC Symbol;Acc:HGNC:9470]	-	-	-	-	GO:0005576//extracellular region;GO:0005615//extracellular space;GO:0005886//plasma membrane;GO:0005887//integral component of plasma membrane;GO:0016020//membrane;GO:0016021//integral component of membrane	GO:0005509//calcium ion binding;GO:0005515//protein binding	-
ENSG00000127578	40	31	37	18	12	13	0.8	0.67	0.65	0.43	0.22	0.24	0.706666667	0.296666667	-1.252187024	0.003194476	0.009324872	WFIKKN1	WAP, follistatin/kazal, immunoglobulin, kunitz and netrin domain containing 1 [Source:HGNC Symbol;Acc:HGNC:30912]	-	-	-	-	GO:0005576//extracellular region	GO:0004857//enzyme inhibitor activity;GO:0004867//serine-type endopeptidase inhibitor activity;GO:0005515//protein binding;GO:0008191//metalloendopeptidase inhibitor activity;GO:0030414//peptidase inhibitor activity;GO:0048019//receptor antagonist activity;GO:0050431//transforming growth factor beta binding	GO:0001501//skeletal system development;GO:0010466//negative regulation of peptidase activity;GO:0010951//negative regulation of endopeptidase activity;GO:0030512//negative regulation of transforming growth factor beta receptor signaling pathway;GO:0032091//negative regulation of protein binding;GO:0043392//negative regulation of DNA binding;GO:0048747//muscle fiber development;GO:0060021//roof o…
ENSG00000185633	12	10	21	37	42	25	0.4	0.36	0.62	1.49	1.28	0.79	0.46	1.186666667	1.367208974	0.003253761	0.009479898	NDUFA4L2	NDUFA4 mitochondrial complex associated like 2 [Source:HGNC Symbol;Acc:HGNC:29836]	Metabolism;Human Diseases;Human Diseases;Organismal Systems;Human Diseases;Human Diseases;Organismal Systems;Metabolism	Global and overview maps;Neurodegenerative diseases;Neurodegenerative diseases;Environmental adaptation;Endocrine and metabolic diseases;Neurodegenerative diseases;Nervous system;Energy metabolism	ko01100//Metabolic pathways;ko05010//Alzheimer disease;ko05016//Huntington disease;ko04714//Thermogenesis;ko04932//Non-alcoholic fatty liver disease (NAFLD);ko05012//Parkinson disease;ko04723//Retrograde endocannabinoid signaling;ko00190//Oxidative phosphorylation	K03948;K03948;K03948;K03948;K03948;K03948;K03948;K03948	GO:0005751//mitochondrial respiratory chain complex IV;GO:0016020//membrane;GO:0016021//integral component of membrane	GO:0004129//cytochrome-c oxidase activity	GO:0022900//electron transport chain;GO:1902600//proton transmembrane transport
ENSG00000160013	0	0	0	4	4	8	0	0	0	0.1	0.09	0.16	0.001	0.116666667	6.866248611	0.003286356	0.009562764	PTGIR	prostaglandin I2 receptor [Source:HGNC Symbol;Acc:HGNC:9602]	Environmental Information Processing;Organismal Systems;Organismal Systems	Signaling molecules and interaction;Circulatory system;Immune system	ko04080//Neuroactive ligand-receptor interaction;ko04270//Vascular smooth muscle contraction;ko04611//Platelet activation	K04263;K04263;K04263	GO:0005829//cytosol;GO:0005886//plasma membrane;GO:0005887//integral component of plasma membrane;GO:0016020//membrane;GO:0016021//integral component of membrane	GO:0004930//G protein-coupled receptor activity;GO:0005085//guanyl-nucleotide exchange factor activity;GO:0016501//prostacyclin receptor activity	GO:0006954//inflammatory response;GO:0007165//signal transduction;GO:0007186//G protein-coupled receptor signaling pathway;GO:0007187//G protein-coupled receptor signaling pathway, coupled to cyclic nucleotide second messenger;GO:0007189//adenylate cyclase-activating G protein-coupled receptor signaling pathway;GO:0007204//positive regulation of cytosolic calcium ion concentration;GO:0007267//cel…
ENSG00000126353	10	5	6	21	18	28	0.18	0.1	0.1	0.46	0.3	0.54	0.126666667	0.433333333	1.7744403	0.003394337	0.009845858	CCR7	C-C motif chemokine receptor 7 [Source:HGNC Symbol;Acc:HGNC:1608]	Environmental Information Processing;Organismal Systems;Environmental Information Processing	Signaling molecules and interaction;Immune system;Signaling molecules and interaction	ko04060//Cytokine-cytokine receptor interaction;ko04062//Chemokine signaling pathway;ko04061//Viral protein interaction with cytokine and cytokine receptor	K04182;K04182;K04182	GO:0005739//mitochondrion;GO:0005886//plasma membrane;GO:0009897//external side of plasma membrane;GO:0009986//cell surface;GO:0016020//membrane;GO:0016021//integral component of membrane	GO:0004930//G protein-coupled receptor activity;GO:0004950//chemokine receptor activity;GO:0016493//C-C chemokine receptor activity;GO:0019957//C-C chemokine binding;GO:0035757//chemokine (C-C motif) ligand 19 binding;GO:0035758//chemokine (C-C motif) ligand 21 binding;GO:0038117//C-C motif chemokine 19 receptor activity;GO:0038121//C-C motif chemokine 21 receptor activity	GO:0001768//establishment of T cell polarity;GO:0001954//positive regulation of cell-matrix adhesion;GO:0002407//dendritic cell chemotaxis;GO:0002408//myeloid dendritic cell chemotaxis;GO:0002606//positive regulation of dendritic cell antigen processing and presentation;GO:0002885//positive regulation of hypersensitivity;GO:0002922//positive regulation of humoral immune response;GO:0006935//chemo…
ENSG00000197863	61	32	47	14	30	20	1.46	0.97	0.62	0.41	0.45	0.31	1.016666667	0.39	-1.382300713	0.003691691	0.010592714	ZNF790	zinc finger protein 790 [Source:HGNC Symbol;Acc:HGNC:33114]	Human Diseases	Infectious diseases	ko05168//Herpes simplex infection	K09228	GO:0005634//nucleus	GO:0000978//RNA polymerase II proximal promoter sequence-specific DNA binding;GO:0000981//DNA-binding transcription factor activity, RNA polymerase II-specific;GO:0003676//nucleic acid binding;GO:0003677//DNA binding;GO:0046872//metal ion binding	GO:0006355//regulation of transcription, DNA-templated;GO:0006357//regulation of transcription by RNA polymerase II
ENSG00000111335	1	0	0	2	8	14	0.02	0	0	0.03	0.1	0.15	0.006666667	0.093333333	3.807354922	0.003898786	0.011138352	OAS2	2'-5'-oligoadenylate synthetase 2 [Source:HGNC Symbol;Acc:HGNC:8087]	Human Diseases;Human Diseases;Organismal Systems;Human Diseases;Human Diseases;Human Diseases	Infectious diseases;Infectious diseases;Immune system;Infectious diseases;Infectious diseases;Infectious diseases	ko05168//Herpes simplex infection;ko05169//Epstein-Barr virus infection;ko04621//NOD-like receptor signaling pathway;ko05164//Influenza A;ko05160//Hepatitis C;ko05162//Measles	K14216;K14216;K14216;K14216;K14216;K14216	GO:0005654//nucleoplasm;GO:0005737//cytoplasm;GO:0005829//cytosol;GO:0016020//membrane;GO:0043231//intracellular membrane-bounded organelle;GO:0048471//perinuclear region of cytoplasm	GO:0000166//nucleotide binding;GO:0001730//2'-5'-oligoadenylate synthetase activity;GO:0003723//RNA binding;GO:0003725//double-stranded RNA binding;GO:0005515//protein binding;GO:0005524//ATP binding;GO:0016740//transferase activity;GO:0016779//nucleotidyltransferase activity;GO:0046872//metal ion binding	GO:0002376//immune system process;GO:0006139//nucleobase-containing compound metabolic process;GO:0006401//RNA catabolic process;GO:0009615//response to virus;GO:0009617//response to bacterium;GO:0045071//negative regulation of viral genome replication;GO:0045087//innate immune response;GO:0051607//defense response to virus;GO:0060333//interferon-gamma-mediated signaling pathway;GO:0060337//type …
ENSG00000133800	2	0	1	10	7	12	0.06	0	0.01	0.35	0.14	0.25	0.023333333	0.246666667	3.402098444	0.004047602	0.011515865	LYVE1	lymphatic vessel endothelial hyaluronan receptor 1 [Source:HGNC Symbol;Acc:HGNC:14687]	-	-	-	-	GO:0005886//plasma membrane;GO:0005887//integral component of plasma membrane;GO:0016020//membrane;GO:0016021//integral component of membrane;GO:0070062//extracellular exosome;GO:0071944//cell periphery	GO:0004888//transmembrane signaling receptor activity;GO:0005515//protein binding;GO:0005540//hyaluronic acid binding;GO:0038023//signaling receptor activity	GO:0006027//glycosaminoglycan catabolic process;GO:0007155//cell adhesion;GO:0007160//cell-matrix adhesion;GO:0009611//response to wounding;GO:0009653//anatomical structure morphogenesis;GO:0030214//hyaluronan catabolic process
ENSG00000187516	6	0	1	9	19	14	0.44	0	0.06	0.8	1.28	0.97	0.166666667	1.016666667	2.608809243	0.004233981	0.011996714	H2AP	H2A.P histone [Source:HGNC Symbol;Acc:HGNC:18417]	-	-	-	-	GO:0000785//chromatin	GO:0003677//DNA binding;GO:0005515//protein binding;GO:0046982//protein heterodimerization activity	GO:0006342//chromatin silencing
ENSG00000198598	54	47	53	15	33	30	1.16	0.9	0.86	0.32	0.53	0.53	0.973333333	0.46	-1.081300102	0.004276298	0.012094289	MMP17	matrix metallopeptidase 17 [Source:HGNC Symbol;Acc:HGNC:7163]	Organismal Systems	Endocrine system	ko04928//Parathyroid hormone synthesis, secretion and action	K07997	GO:0005576//extracellular region;GO:0005886//plasma membrane;GO:0016020//membrane;GO:0031012//extracellular matrix;GO:0031225//anchored component of membrane	GO:0004222//metalloendopeptidase activity;GO:0008047//enzyme activator activity;GO:0008233//peptidase activity;GO:0008237//metallopeptidase activity;GO:0008270//zinc ion binding;GO:0016787//hydrolase activity;GO:0046872//metal ion binding;GO:0070006//metalloaminopeptidase activity	GO:0006508//proteolysis;GO:0030198//extracellular matrix organization;GO:0030574//collagen catabolic process;GO:0050790//regulation of catalytic activity
ENSG00000142606	26	24	25	43	57	46	0.89	0.39	0.56	1.79	1.5	1.22	0.613333333	1.503333333	1.293421667	0.004418616	0.012448368	MMEL1	membrane metalloendopeptidase like 1 [Source:HGNC Symbol;Acc:HGNC:14668]	-	-	-	-	GO:0005576//extracellular region;GO:0005615//extracellular space;GO:0005886//plasma membrane;GO:0016020//membrane;GO:0016021//integral component of membrane	GO:0004175//endopeptidase activity;GO:0004222//metalloendopeptidase activity;GO:0008233//peptidase activity;GO:0008237//metallopeptidase activity;GO:0016787//hydrolase activity;GO:0046872//metal ion binding	GO:0006508//proteolysis;GO:0016485//protein processing
ENSG00000227507	1	0	4	8	21	7	0.05	0	0.16	0.44	0.86	0.31	0.07	0.536666667	2.938599455	0.004491908	0.012631662	LTB	lymphotoxin beta [Source:HGNC Symbol;Acc:HGNC:6711]	Environmental Information Processing;Environmental Information Processing;Human Diseases	Signaling molecules and interaction;Signal transduction;Immune diseases	ko04060//Cytokine-cytokine receptor interaction;ko04064//NF-kappa B signaling pathway;ko05323//Rheumatoid arthritis	K03157;K03157;K03157	GO:0005575//cellular_component;GO:0005615//extracellular space;GO:0005886//plasma membrane;GO:0016020//membrane;GO:0016021//integral component of membrane	GO:0005102//signaling receptor binding;GO:0005125//cytokine activity;GO:0005164//tumor necrosis factor receptor binding;GO:0005515//protein binding	GO:0006955//immune response;GO:0007165//signal transduction;GO:0007267//cell-cell signaling;GO:0010467//gene expression;GO:0032735//positive regulation of interleukin-12 production;GO:0033209//tumor necrosis factor-mediated signaling pathway;GO:0043588//skin development;GO:0048535//lymph node development
ENSG00000167105	6	8	17	18	35	31	0.09	0.13	0.22	0.32	0.47	0.43	0.146666667	0.406666667	1.471305719	0.004545665	0.01276464	TMEM92	transmembrane protein 92 [Source:HGNC Symbol;Acc:HGNC:26579]	-	-	-	-	GO:0005654//nucleoplasm;GO:0016020//membrane;GO:0016021//integral component of membrane	GO:0005515//protein binding	-
ENSG00000249715	0	2	3	12	10	11	0	0.01	0.02	0.09	0.06	0.06	0.01	0.07	2.807354922	0.00460331	0.012908144	FER1L5	fer-1 like family member 5 [Source:HGNC Symbol;Acc:HGNC:19044]	-	-	-	-	GO:0005886//plasma membrane;GO:0016020//membrane;GO:0016021//integral component of membrane;GO:0030315//T-tubule;GO:0031410//cytoplasmic vesicle	GO:0005509//calcium ion binding;GO:0005544//calcium-dependent phospholipid binding;GO:0046872//metal ion binding	GO:0001778//plasma membrane repair;GO:0002280//monocyte activation involved in immune response;GO:0002281//macrophage activation involved in immune response;GO:0006906//vesicle fusion;GO:0007009//plasma membrane organization;GO:0007520//myoblast fusion;GO:0033292//T-tubule organization;GO:0050765//negative regulation of phagocytosis;GO:0061025//membrane fusion
ENSG00000154274	1	2	0	12	7	9	0.02	0.02	0	0.27	0.11	0.15	0.013333333	0.176666667	3.727920455	0.004965478	0.013800432	C4orf19	chromosome 4 open reading frame 19 [Source:HGNC Symbol;Acc:HGNC:25618]	-	-	-	-	GO:0005654//nucleoplasm;GO:0030054//cell junction	GO:0005515//protein binding	-
ENSG00000102003	5	8	18	24	22	37	0.14	0.14	0.26	0.57	0.39	0.61	0.18	0.523333333	1.539733247	0.005398391	0.014882357	SYP	synaptophysin [Source:HGNC Symbol;Acc:HGNC:11506]	-	-	-	-	GO:0008021//synaptic vesicle;GO:0016020//membrane;GO:0016021//integral component of membrane;GO:0030054//cell junction;GO:0030285//integral component of synaptic vesicle membrane;GO:0030672//synaptic vesicle membrane;GO:0031410//cytoplasmic vesicle;GO:0031594//neuromuscular junction;GO:0042734//presynaptic membrane;GO:0043005//neuron projection;GO:0043195//terminal bouton;GO:0044306//neuron proje…	GO:0005515//protein binding;GO:0015485//cholesterol binding;GO:0017075//syntaxin-1 binding;GO:0042169//SH2 domain binding;GO:0042802//identical protein binding;GO:0043621//protein self-association	GO:0006897//endocytosis;GO:0016188//synaptic vesicle maturation;GO:0048168//regulation of neuronal synaptic plasticity;GO:0048169//regulation of long-term neuronal synaptic plasticity;GO:0048172//regulation of short-term neuronal synaptic plasticity;GO:0048488//synaptic vesicle endocytosis;GO:0048499//synaptic vesicle membrane organization;GO:0071310//cellular response to organic substance;GO:200…
ENSG00000167642	19	6	8	20	29	41	0.48	0.15	0.42	0.64	0.83	0.9	0.35	0.79	1.174497731	0.005436007	0.014975583	SPINT2	serine peptidase inhibitor, Kunitz type 2 [Source:HGNC Symbol;Acc:HGNC:11247]	-	-	-	-	GO:0005576//extracellular region;GO:0005737//cytoplasm;GO:0005886//plasma membrane;GO:0016020//membrane;GO:0016021//integral component of membrane	GO:0004866//endopeptidase inhibitor activity;GO:0004867//serine-type endopeptidase inhibitor activity;GO:0030414//peptidase inhibitor activity	GO:0001843//neural tube closure;GO:0007163//establishment or maintenance of cell polarity;GO:0010466//negative regulation of peptidase activity;GO:0010951//negative regulation of endopeptidase activity;GO:0022408//negative regulation of cell-cell adhesion;GO:0060672//epithelial cell morphogenesis involved in placental branching;GO:0071711//basement membrane organization;GO:0071773//cellular respo…
ENSG00000179344	0	0	0	5	5	4	0	0	0	0.14	0.11	0.09	0.001	0.113333333	6.824428435	0.005552989	0.015270443	HLA-DQB1	major histocompatibility complex, class II, DQ beta 1 [Source:HGNC Symbol;Acc:HGNC:4944]	Human Diseases;Human Diseases;Human Diseases;Cellular Processes;Human Diseases;Human Diseases;Human Diseases;Organismal Systems;Human Diseases;Human Diseases;Environmental Information Processing;Human Diseases;Human Diseases;Human Diseases;Organismal Systems;Human Diseases;Organismal Systems;Human Diseases;Human Diseases;Organismal Systems;Organismal Systems;Human Diseases;Human Diseases;Human Di…	Infectious diseases;Infectious diseases;Infectious diseases;Transport and catabolism;Infectious diseases;Immune diseases;Infectious diseases;Immune system;Infectious diseases;Immune diseases;Signaling molecules and interaction;Infectious diseases;Cardiovascular diseases;Immune diseases;Immune system;Immune diseases;Immune system;Infectious diseases;Immune diseases;Immune system;Immune system;Immu…	ko05168//Herpes simplex infection;ko05169//Epstein-Barr virus infection;ko05152//Tuberculosis;ko04145//Phagosome;ko05166//HTLV-I infection;ko05322//Systemic lupus erythematosus;ko05164//Influenza A;ko04640//Hematopoietic cell lineage;ko05150//Staphylococcus aureus infection;ko05323//Rheumatoid arthritis;ko04514//Cell adhesion molecules (CAMs);ko05140//Leishmaniasis;ko05416//Viral myocarditis;ko05…	K06752;K06752;K06752;K06752;K06752;K06752;K06752;K06752;K06752;K06752;K06752;K06752;K06752;K06752;K06752;K06752;K06752;K06752;K06752;K06752;K06752;K06752;K06752;K06752	GO:0005764//lysosome;GO:0005765//lysosomal membrane;GO:0005768//endosome;GO:0010008//endosome membrane;GO:0016020//membrane;GO:0016021//integral component of membrane;GO:0042613//MHC class II protein complex	-	GO:0002250//adaptive immune response;GO:0002376//immune system process;GO:0002504//antigen processing and presentation of peptide or polysaccharide antigen via MHC class II;GO:0006955//immune response;GO:0019882//antigen processing and presentation
ENSG00000006606	0	0	0	2	7	6	0	0	0	0.13	0.36	0.44	0.001	0.31	8.276124405	0.005588068	0.015348576	CCL26	C-C motif chemokine ligand 26 [Source:HGNC Symbol;Acc:HGNC:10625]	Environmental Information Processing;Organismal Systems;Environmental Information Processing	Signaling molecules and interaction;Immune system;Signaling molecules and interaction	ko04060//Cytokine-cytokine receptor interaction;ko04062//Chemokine signaling pathway;ko04061//Viral protein interaction with cytokine and cytokine receptor	K21096;K21096;K21096	GO:0005576//extracellular region;GO:0005615//extracellular space	GO:0005125//cytokine activity;GO:0005515//protein binding;GO:0008009//chemokine activity;GO:0031728//CCR3 chemokine receptor binding;GO:0048018//receptor ligand activity;GO:0048020//CCR chemokine receptor binding	GO:0001938//positive regulation of endothelial cell proliferation;GO:0002548//monocyte chemotaxis;GO:0006935//chemotaxis;GO:0006954//inflammatory response;GO:0006955//immune response;GO:0007165//signal transduction;GO:0007186//G protein-coupled receptor signaling pathway;GO:0007267//cell-cell signaling;GO:0010818//T cell chemotaxis;GO:0030335//positive regulation of cell migration;GO:0030593//neu…
ENSG00000165949	15	16	13	20	53	33	1.17	1.49	0.92	2.01	4.62	2.4	1.193333333	3.01	1.3347664	0.005725254	0.015689038	IFI27	interferon alpha inducible protein 27 [Source:HGNC Symbol;Acc:HGNC:5397]	-	-	-	-	GO:0005634//nucleus;GO:0005635//nuclear envelope;GO:0005637//nuclear inner membrane;GO:0005739//mitochondrion;GO:0005741//mitochondrial outer membrane;GO:0005783//endoplasmic reticulum;GO:0005789//endoplasmic reticulum membrane;GO:0016020//membrane;GO:0016021//integral component of membrane;GO:0031966//mitochondrial membrane	GO:0001102//RNA polymerase II activating transcription factor binding;GO:0003674//molecular_function;GO:0005515//protein binding;GO:0005521//lamin binding;GO:0042802//identical protein binding	GO:0000122//negative regulation of transcription by RNA polymerase II;GO:0002376//immune system process;GO:0006915//apoptotic process;GO:0016032//viral process;GO:0043161//proteasome-mediated ubiquitin-dependent protein catabolic process;GO:0044827//modulation by host of viral genome replication;GO:0045087//innate immune response;GO:0046825//regulation of protein export from nucleus;GO:0051607//d…
ENSG00000166143	8	3	9	18	22	21	0.42	0.17	0.42	1.14	1.06	1.04	0.336666667	1.08	1.68163852	0.005814347	0.015894236	PPP1R14D	protein phosphatase 1 regulatory inhibitor subunit 14D [Source:HGNC Symbol;Acc:HGNC:14953]	-	-	-	-	GO:0005737//cytoplasm	GO:0004864//protein phosphatase inhibitor activity;GO:0004865//protein serine/threonine phosphatase inhibitor activity	GO:0032515//negative regulation of phosphoprotein phosphatase activity;GO:0042325//regulation of phosphorylation;GO:1905183//negative regulation of protein serine/threonine phosphatase activity;GO:1905184//positive regulation of protein serine/threonine phosphatase activity
ENSG00000111344	9	15	15	25	34	33	0.09	0.19	0.15	0.32	0.43	0.44	0.143333333	0.396666667	1.468553009	0.0059928	0.016317475	RASAL1	RAS protein activator like 1 [Source:HGNC Symbol;Acc:HGNC:9873]	Environmental Information Processing	Signal transduction	ko04014//Ras signaling pathway	K17632	GO:0005829//cytosol;GO:0005886//plasma membrane	GO:0005096//GTPase activator activity;GO:0005543//phospholipid binding;GO:0046872//metal ion binding	GO:0000165//MAPK cascade;GO:0007165//signal transduction;GO:0030154//cell differentiation;GO:0035556//intracellular signal transduction;GO:0043087//regulation of GTPase activity;GO:0043547//positive regulation of GTPase activity;GO:0046580//negative regulation of Ras protein signal transduction;GO:0071277//cellular response to calcium ion;GO:1903861//positive regulation of dendrite extension
ENSG00000166025	7	7	7	17	36	13	0.03	0.03	0.03	0.09	0.15	0.14	0.03	0.126666667	2.078002512	0.006055864	0.016466467	AMOTL1	angiomotin like 1 [Source:HGNC Symbol;Acc:HGNC:17811]	Cellular Processes	Cellular community - eukaryotes	ko04530//Tight junction	K06104	GO:0005829//cytosol;GO:0005886//plasma membrane;GO:0005923//bicellular tight junction;GO:0008180//COP9 signalosome;GO:0030054//cell junction;GO:0031410//cytoplasmic vesicle	GO:0005515//protein binding;GO:0042802//identical protein binding	GO:0001525//angiogenesis;GO:0003365//establishment of cell polarity involved in ameboidal cell migration;GO:0016055//Wnt signaling pathway;GO:0030036//actin cytoskeleton organization;GO:0030334//regulation of cell migration;GO:0035329//hippo signaling
ENSG00000137501	41	21	28	44	58	67	0.4	0.23	0.25	0.52	0.58	0.73	0.293333333	0.61	1.05626822	0.006154836	0.016712552	SYTL2	synaptotagmin like 2 [Source:HGNC Symbol;Acc:HGNC:15585]	-	-	-	-	GO:0005737//cytoplasm;GO:0005886//plasma membrane;GO:0016020//membrane;GO:0019897//extrinsic component of plasma membrane;GO:0042470//melanosome;GO:0070382//exocytic vesicle	GO:0001786//phosphatidylserine binding;GO:0005515//protein binding;GO:0005546//phosphatidylinositol-4,5-bisphosphate binding;GO:0017137//Rab GTPase binding;GO:0019902//phosphatase binding;GO:0042043//neurexin family protein binding	GO:0006886//intracellular protein transport;GO:0006887//exocytosis;GO:0006904//vesicle docking involved in exocytosis;GO:0010923//negative regulation of phosphatase activity;GO:0016192//vesicle-mediated transport
ENSG00000102962	0	0	2	7	9	9	0	0	0.02	0.11	0.11	0.11	0.006666667	0.11	4.044394119	0.006365391	0.017236846	CCL22	C-C motif chemokine ligand 22 [Source:HGNC Symbol;Acc:HGNC:10621]	Environmental Information Processing;Organismal Systems;Organismal Systems;Environmental Information Processing	Signaling molecules and interaction;Immune system;Immune system;Signaling molecules and interaction	ko04060//Cytokine-cytokine receptor interaction;ko04062//Chemokine signaling pathway;ko04625//C-type lectin receptor signaling pathway;ko04061//Viral protein interaction with cytokine and cytokine receptor	K21095;K21095;K21095;K21095	GO:0005576//extracellular region;GO:0005615//extracellular space	GO:0005125//cytokine activity;GO:0005515//protein binding;GO:0008009//chemokine activity;GO:0048020//CCR chemokine receptor binding	GO:0002548//monocyte chemotaxis;GO:0006935//chemotaxis;GO:0006954//inflammatory response;GO:0006955//immune response;GO:0007165//signal transduction;GO:0007186//G protein-coupled receptor signaling pathway;GO:0007267//cell-cell signaling;GO:0009615//response to virus;GO:0019221//cytokine-mediated signaling pathway;GO:0030593//neutrophil chemotaxis;GO:0043547//positive regulation of GTPase activit…
ENSG00000167914	3	2	0	10	13	9	0.18	0.05	0	0.31	0.33	0.25	0.076666667	0.296666667	1.952171475	0.006828887	0.018305336	GSDMA	gasdermin A [Source:HGNC Symbol;Acc:HGNC:13311]	-	-	-	-	GO:0005737//cytoplasm;GO:0005829//cytosol;GO:0005886//plasma membrane;GO:0016020//membrane;GO:0016021//integral component of membrane;GO:0048471//perinuclear region of cytoplasm	GO:0001786//phosphatidylserine binding;GO:0005515//protein binding;GO:0005546//phosphatidylinositol-4,5-bisphosphate binding;GO:0070273//phosphatidylinositol-4-phosphate binding	GO:0006915//apoptotic process;GO:0012501//programmed cell death;GO:0042742//defense response to bacterium;GO:0070269//pyroptosis
ENSG00000104413	8	11	11	26	21	29	0.1	0.14	0.15	0.35	0.23	0.33	0.13	0.303333333	1.222392421	0.007075456	0.018896612	ESRP1	epithelial splicing regulatory protein 1 [Source:HGNC Symbol;Acc:HGNC:25966]	-	-	-	-	GO:0005634//nucleus;GO:0005654//nucleoplasm;GO:0016604//nuclear body;GO:1990904//ribonucleoprotein complex	GO:0003676//nucleic acid binding;GO:0003723//RNA binding;GO:0003729//mRNA binding;GO:0005515//protein binding	GO:0006397//mRNA processing;GO:0008380//RNA splicing;GO:0008543//fibroblast growth factor receptor signaling pathway;GO:0042669//regulation of inner ear auditory receptor cell fate specification;GO:0043484//regulation of RNA splicing
ENSG00000180061	23	25	24	46	61	34	1.22	1.18	0.97	2.94	2.5	1.68	1.123333333	2.373333333	1.07912865	0.007121554	0.019008699	TMEM150B	transmembrane protein 150B [Source:HGNC Symbol;Acc:HGNC:34415]	-	-	-	-	GO:0000421//autophagosome membrane;GO:0005764//lysosome;GO:0005768//endosome;GO:0005886//plasma membrane;GO:0005887//integral component of plasma membrane;GO:0010008//endosome membrane;GO:0016020//membrane;GO:0016021//integral component of membrane;GO:0031410//cytoplasmic vesicle	-	GO:0006914//autophagy;GO:0010506//regulation of autophagy
ENSG00000148965	17	20	28	33	41	55	1.07	1.35	1.54	2.48	2.34	3.25	1.32	2.69	1.027068243	0.007281516	0.019372031	SAA4	serum amyloid A4, constitutive [Source:HGNC Symbol;Acc:HGNC:10516]	-	-	-	-	GO:0005576//extracellular region;GO:0034364//high-density lipoprotein particle;GO:0070062//extracellular exosome	GO:0005515//protein binding	GO:0006953//acute-phase response
ENSG00000058404	10	12	7	0	1	3	0.23	0.4	0.11	0	0.04	0.1	0.246666667	0.046666667	-2.402098444	0.007626615	0.020161997	CAMK2B	calcium/calmodulin dependent protein kinase II beta [Source:HGNC Symbol;Acc:HGNC:1461]	Human Diseases;Organismal Systems;Environmental Information Processing;Human Diseases;Environmental Information Processing;Human Diseases;Organismal Systems;Cellular Processes;Environmental Information Processing;Human Diseases;Organismal Systems;Organismal Systems;Cellular Processes;Organismal Systems;Organismal Systems;Environmental Information Processing;Organismal Systems;Organismal Systems;O…	Cancers;Sensory system;Signal transduction;Infectious diseases;Signal transduction;Cancers;Development;Cell growth and death;Signal transduction;Endocrine and metabolic diseases;Endocrine system;Circulatory system;Cell growth and death;Nervous system;Nervous system;Signal transduction;Nervous system;Endocrine system;Sensory system;Endocrine system;Environmental adaptation;Endocrine system;Endocri…	ko05200//Pathways in cancer;ko04740//Olfactory transduction;ko04020//Calcium signaling pathway;ko05152//Tuberculosis;ko04024//cAMP signaling pathway;ko05205//Proteoglycans in cancer;ko04360//Axon guidance;ko04217//Necroptosis;ko04310//Wnt signaling pathway;ko04934//Cushing syndrome;ko04921//Oxytocin signaling pathway;ko04261//Adrenergic signaling in cardiomyocytes;ko04114//Oocyte meiosis;ko04728/…	K04515;K04515;K04515;K04515;K04515;K04515;K04515;K04515;K04515;K04515;K04515;K04515;K04515;K04515;K04515;K04515;K04515;K04515;K04515;K04515;K04515;K04515;K04515;K04515;K04515;K04515;K04515;K04515;K04515	GO:0005654//nucleoplasm;GO:0005737//cytoplasm;GO:0005815//microtubule organizing center;GO:0005829//cytosol;GO:0005856//cytoskeleton;GO:0005954//calcium- and calmodulin-dependent protein kinase complex;GO:0016020//membrane;GO:0016529//sarcoplasmic reticulum;GO:0030054//cell junction;GO:0030666//endocytic vesicle membrane;GO:0033017//sarcoplasmic reticulum membrane;GO:0043005//neuron projection;GO…	GO:0000166//nucleotide binding;GO:0003779//actin binding;GO:0004672//protein kinase activity;GO:0004674//protein serine/threonine kinase activity;GO:0004683//calmodulin-dependent protein kinase activity;GO:0005515//protein binding;GO:0005516//calmodulin binding;GO:0005524//ATP binding;GO:0016301//kinase activity;GO:0016740//transferase activity;GO:0042802//identical protein binding;GO:0042803//pr…	GO:0006468//protein phosphorylation;GO:0007165//signal transduction;GO:0007275//multicellular organism development;GO:0007399//nervous system development;GO:0010976//positive regulation of neuron projection development;GO:0014733//regulation of skeletal muscle adaptation;GO:0016310//phosphorylation;GO:0030154//cell differentiation;GO:0046777//protein autophosphorylation;GO:0048169//regulation of …
ENSG00000121895	8	3	9	9	25	30	0.21	0.07	0.23	0.26	0.53	0.64	0.17	0.476666667	1.487445995	0.007664463	0.020238813	TMEM156	transmembrane protein 156 [Source:HGNC Symbol;Acc:HGNC:26260]	-	-	-	-	GO:0016020//membrane;GO:0016021//integral component of membrane	-	-
ENSG00000130518	7	9	14	22	31	22	0.07	0.09	0.13	0.26	0.29	0.19	0.096666667	0.246666667	1.351472371	0.008475813	0.022094056	IQCN	IQ motif containing N [Source:HGNC Symbol;Acc:HGNC:29350]	-	-	-	-	GO:0005634//nucleus;GO:0005739//mitochondrion	GO:0005515//protein binding	-
ENSG00000135636	6	6	2	17	17	15	0.04	0.04	0.01	0.12	0.09	0.09	0.03	0.1	1.736965594	0.008530019	0.022218585	DYSF	dysferlin [Source:HGNC Symbol;Acc:HGNC:3097]	-	-	-	-	GO:0005768//endosome;GO:0005769//early endosome;GO:0005770//late endosome;GO:0005886//plasma membrane;GO:0016020//membrane;GO:0016021//integral component of membrane;GO:0030139//endocytic vesicle;GO:0030315//T-tubule;GO:0030659//cytoplasmic vesicle membrane;GO:0031410//cytoplasmic vesicle;GO:0034451//centriolar satellite;GO:0042383//sarcolemma;GO:0070062//extracellular exosome	GO:0005509//calcium ion binding;GO:0005515//protein binding;GO:0005543//phospholipid binding;GO:0005544//calcium-dependent phospholipid binding;GO:0008289//lipid binding;GO:0046872//metal ion binding	GO:0001778//plasma membrane repair;GO:0002280//monocyte activation involved in immune response;GO:0002281//macrophage activation involved in immune response;GO:0006906//vesicle fusion;GO:0006936//muscle contraction;GO:0007009//plasma membrane organization;GO:0033292//T-tubule organization;GO:0050765//negative regulation of phagocytosis;GO:0061025//membrane fusion
ENSG00000100652	0	1	0	6	6	6	0	0.02	0	0.14	0.11	0.11	0.006666667	0.12	4.169925001	0.008557473	0.022281691	SLC10A1	solute carrier family 10 member 1 [Source:HGNC Symbol;Acc:HGNC:10905]	Human Diseases;Organismal Systems	Infectious diseases;Digestive system	ko05161//Hepatitis B;ko04976//Bile secretion	K14341;K14341	GO:0005886//plasma membrane;GO:0005887//integral component of plasma membrane;GO:0016020//membrane;GO:0016021//integral component of membrane;GO:0016323//basolateral plasma membrane	GO:0001618//virus receptor activity;GO:0005515//protein binding;GO:0008508//bile acid:sodium symporter activity;GO:0015125//bile acid transmembrane transporter activity;GO:0015293//symporter activity	GO:0006811//ion transport;GO:0006814//sodium ion transport;GO:0010468//regulation of gene expression;GO:0014070//response to organic cyclic compound;GO:0015721//bile acid and bile salt transport;GO:0016032//viral process;GO:0031667//response to nutrient levels;GO:0035690//cellular response to drug;GO:0038183//bile acid signaling pathway;GO:0045471//response to ethanol;GO:0046718//viral entry into…
ENSG00000168907	0	2	1	6	8	12	0	0.03	0.01	0.06	0.07	0.13	0.013333333	0.086666667	2.700439718	0.00860708	0.02238791	PLA2G4F	phospholipase A2 group IVF [Source:HGNC Symbol;Acc:HGNC:27396]	Metabolism;Environmental Information Processing;Environmental Information Processing;Environmental Information Processing;Organismal Systems;Cellular Processes;Organismal Systems;Organismal Systems;Organismal Systems;Organismal Systems;Organismal Systems;Organismal Systems;Human Diseases;Organismal Systems;Metabolism;Organismal Systems;Metabolism;Environmental Information Processing;Organismal Sy…	Global and overview maps;Signal transduction;Signal transduction;Signal transduction;Immune system;Cell growth and death;Endocrine system;Immune system;Circulatory system;Immune system;Nervous system;Nervous system;Cancers;Sensory system;Lipid metabolism;Endocrine system;Lipid metabolism;Signal transduction;Nervous system;Endocrine system;Lipid metabolism;Lipid metabolism;Lipid metabolism	ko01100//Metabolic pathways;ko04010//MAPK signaling pathway;ko04014//Ras signaling pathway;ko04072//Phospholipase D signaling pathway;ko04666//Fc gamma R-mediated phagocytosis;ko04217//Necroptosis;ko04921//Oxytocin signaling pathway;ko04664//Fc epsilon RI signaling pathway;ko04270//Vascular smooth muscle contraction;ko04611//Platelet activation;ko04724//Glutamatergic synapse;ko04726//Serotonergic…	K16342;K16342;K16342;K16342;K16342;K16342;K16342;K16342;K16342;K16342;K16342;K16342;K16342;K16342;K16342;K16342;K16342;K16342;K16342;K16342;K16342;K16342;K16342	GO:0005737//cytoplasm;GO:0005739//mitochondrion;GO:0005829//cytosol;GO:0005886//plasma membrane;GO:0016020//membrane;GO:0031982//vesicle;GO:0032587//ruffle membrane	GO:0004620//phospholipase activity;GO:0004622//lysophospholipase activity;GO:0004623//phospholipase A2 activity;GO:0005509//calcium ion binding;GO:0005544//calcium-dependent phospholipid binding;GO:0016787//hydrolase activity;GO:0046872//metal ion binding;GO:0047498//calcium-dependent phospholipase A2 activity;GO:0102567//phospholipase A2 activity (consuming 1,2-dipalmitoylphosphatidylcholine);GO…	GO:0001516//prostaglandin biosynthetic process;GO:0006629//lipid metabolic process;GO:0006644//phospholipid metabolic process;GO:0009395//phospholipid catabolic process;GO:0015908//fatty acid transport;GO:0016042//lipid catabolic process;GO:0036148//phosphatidylglycerol acyl-chain remodeling;GO:0036149//phosphatidylinositol acyl-chain remodeling;GO:0036150//phosphatidylserine acyl-chain remodelin…
ENSG00000157601	17	33	27	34	46	73	0.22	0.47	0.31	0.57	0.59	0.98	0.333333333	0.713333333	1.097610797	0.008886977	0.023031109	MX1	MX dynamin like GTPase 1 [Source:HGNC Symbol;Acc:HGNC:7532]	Human Diseases;Human Diseases;Human Diseases;Human Diseases	Infectious diseases;Infectious diseases;Infectious diseases;Infectious diseases	ko05165//Human papillomavirus infection;ko05164//Influenza A;ko05160//Hepatitis C;ko05162//Measles	K14754;K14754;K14754;K14754	GO:0005634//nucleus;GO:0005737//cytoplasm;GO:0005783//endoplasmic reticulum;GO:0005789//endoplasmic reticulum membrane;GO:0005829//cytosol;GO:0005886//plasma membrane;GO:0014069//postsynaptic density;GO:0015630//microtubule cytoskeleton;GO:0016020//membrane;GO:0030424//axon;GO:0031410//cytoplasmic vesicle;GO:0031965//nuclear membrane;GO:0031966//mitochondrial membrane;GO:0044327//dendritic spine …	GO:0000166//nucleotide binding;GO:0003924//GTPase activity;GO:0005515//protein binding;GO:0005525//GTP binding;GO:0008017//microtubule binding;GO:0042802//identical protein binding	GO:0000266//mitochondrial fission;GO:0002376//immune system process;GO:0003374//dynamin family protein polymerization involved in mitochondrial fission;GO:0006915//apoptotic process;GO:0006952//defense response;GO:0007165//signal transduction;GO:0009615//response to virus;GO:0016185//synaptic vesicle budding from presynaptic endocytic zone membrane;GO:0031623//receptor internalization;GO:0034340/…
ENSG00000285188	4	4	4	26	4	17	0.03	0.03	0.02	0.2	0.03	0.11	0.026666667	0.113333333	2.087462841	0.008981663	0.023245965	AC008397.2	novel protein	Metabolism;Environmental Information Processing;Metabolism;Organismal Systems;Human Diseases	Global and overview maps;Signal transduction;Nucleotide metabolism;Endocrine system;Substance dependence	ko01100//Metabolic pathways;ko04024//cAMP signaling pathway;ko00230//Purine metabolism;ko04928//Parathyroid hormone synthesis, secretion and action;ko05032//Morphine addiction	K13293;K13293;K13293;K13293;K13293	-	GO:0004114//3',5'-cyclic-nucleotide phosphodiesterase activity;GO:0008081//phosphoric diester hydrolase activity	GO:0007165//signal transduction
ENSG00000205809	2	5	5	16	25	6	0.09	0.2	0.23	0.67	0.89	0.32	0.173333333	0.626666667	1.854149134	0.009191585	0.02370046	KLRC2	killer cell lectin like receptor C2 [Source:HGNC Symbol;Acc:HGNC:6375]	Organismal Systems	Immune system	ko04612//Antigen processing and presentation	K06541	GO:0005886//plasma membrane;GO:0005887//integral component of plasma membrane;GO:0016020//membrane;GO:0016021//integral component of membrane;GO:0043235//receptor complex	GO:0004888//transmembrane signaling receptor activity;GO:0005515//protein binding;GO:0023024//MHC class I protein complex binding;GO:0030246//carbohydrate binding;GO:1990405//protein antigen binding	GO:0002223//stimulatory C-type lectin receptor signaling pathway;GO:0002228//natural killer cell mediated immunity;GO:0006968//cellular defense response;GO:0007165//signal transduction;GO:0043323//positive regulation of natural killer cell degranulation;GO:0045087//innate immune response;GO:0045954//positive regulation of natural killer cell mediated cytotoxicity
ENSG00000188766	17	23	20	25	46	52	0.27	0.2	0.14	0.25	0.35	0.72	0.203333333	0.44	1.113656782	0.009402069	0.024190693	SPRED3	sprouty related EVH1 domain containing 3 [Source:HGNC Symbol;Acc:HGNC:31041]	-	-	-	-	GO:0005886//plasma membrane;GO:0016020//membrane	GO:0019901//protein kinase binding	GO:0000188//inactivation of MAPK activity;GO:0007275//multicellular organism development;GO:0009966//regulation of signal transduction;GO:0010719//negative regulation of epithelial to mesenchymal transition;GO:0010801//negative regulation of peptidyl-threonine phosphorylation;GO:0030512//negative regulation of transforming growth factor beta receptor signaling pathway;GO:0043517//positive regulat…
ENSG00000258644	7	8	9	26	17	21	0.42	0.54	0.49	1.64	0.95	1.22	0.483333333	1.27	1.393738097	0.009463188	0.024328125	SYNJ2BP-COX16	SYNJ2BP-COX16 readthrough [Source:HGNC Symbol;Acc:HGNC:48350]	-	-	-	-	GO:0005739//mitochondrion;GO:0005743//mitochondrial inner membrane;GO:0016020//membrane;GO:0016021//integral component of membrane;GO:0031307//integral component of mitochondrial outer membrane;GO:0031966//mitochondrial membrane	GO:0005515//protein binding;GO:0008022//protein C-terminus binding	GO:0048312//intracellular distribution of mitochondria
ENSG00000213999	178	114	122	20	64	86	4.93	3.37	2.95	0.68	1.58	2.25	3.75	1.503333333	-1.318725663	0.009562077	0.024536685	MEF2B	myocyte enhancer factor 2B [Source:HGNC Symbol;Acc:HGNC:6995]	Environmental Information Processing;Environmental Information Processing	Signal transduction;Signal transduction	ko04022//cGMP - PKG signaling pathway;ko04371//Apelin signaling pathway	K09261;K09261	GO:0000785//chromatin;GO:0005634//nucleus;GO:0005654//nucleoplasm;GO:0005667//transcription factor complex;GO:0005829//cytosol;GO:0030054//cell junction	GO:0000977//RNA polymerase II regulatory region sequence-specific DNA binding;GO:0000978//RNA polymerase II proximal promoter sequence-specific DNA binding;GO:0000981//DNA-binding transcription factor activity, RNA polymerase II-specific;GO:0001228//DNA-binding transcription activator activity, RNA polymerase II-specific;GO:0003677//DNA binding;GO:0003700//DNA-binding transcription factor activit…	GO:0006357//regulation of transcription by RNA polymerase II;GO:0007517//muscle organ development;GO:0030154//cell differentiation;GO:0045944//positive regulation of transcription by RNA polymerase II
ENSG00000139988	11	9	23	39	26	30	0.24	0.21	0.43	1.01	0.51	0.61	0.293333333	0.71	1.275278002	0.009695937	0.024834041	RDH12	retinol dehydrogenase 12 [Source:HGNC Symbol;Acc:HGNC:19977]	Metabolism;Metabolism	Global and overview maps;Metabolism of cofactors and vitamins	ko01100//Metabolic pathways;ko00830//Retinol metabolism	K11153;K11153	GO:0001917//photoreceptor inner segment;GO:0005783//endoplasmic reticulum;GO:0005789//endoplasmic reticulum membrane;GO:0016020//membrane;GO:0060342//photoreceptor inner segment membrane	GO:0004745//retinol dehydrogenase activity;GO:0005515//protein binding;GO:0016491//oxidoreductase activity;GO:0052650//NADP-retinol dehydrogenase activity	GO:0001523//retinoid metabolic process;GO:0007601//visual perception;GO:0042572//retinol metabolic process;GO:0045494//photoreceptor cell maintenance;GO:0050896//response to stimulus;GO:0055114//oxidation-reduction process;GO:0110095//cellular detoxification of aldehyde
ENSG00000260456	13	20	11	29	40	29	0.53	0.85	0.39	1.37	1.5	1.06	0.59	1.31	1.150779952	0.010284653	0.026210685	C16orf95	chromosome 16 open reading frame 95 [Source:HGNC Symbol;Acc:HGNC:40033]	-	-	-	-	-	-	-
ENSG00000284308	4	1	2	8	11	15	0.07	0.02	0.05	0.16	0.17	0.42	0.046666667	0.25	2.421463768	0.010313498	0.026264813	C2orf81	chromosome 2 open reading frame 81 [Source:HGNC Symbol;Acc:HGNC:34350]	-	-	-	-	GO:0005634//nucleus	-	GO:0006355//regulation of transcription, DNA-templated
ENSG00000164920	23	39	31	6	14	20	0.51	0.93	0.6	0.16	0.27	0.43	0.68	0.286666667	-1.246160587	0.01051213	0.026736153	OSR2	odd-skipped related transciption factor 2 [Source:HGNC Symbol;Acc:HGNC:15830]	-	-	-	-	GO:0005634//nucleus	GO:0000977//RNA polymerase II regulatory region sequence-specific DNA binding;GO:0000981//DNA-binding transcription factor activity, RNA polymerase II-specific;GO:0001227//DNA-binding transcription repressor activity, RNA polymerase II-specific;GO:0001228//DNA-binding transcription activator activity, RNA polymerase II-specific;GO:0005515//protein binding;GO:0043565//sequence-specific DNA binding…	GO:0000122//negative regulation of transcription by RNA polymerase II;GO:0001655//urogenital system development;GO:0001656//metanephros development;GO:0001823//mesonephros development;GO:0002062//chondrocyte differentiation;GO:0006357//regulation of transcription by RNA polymerase II;GO:0008284//positive regulation of cell proliferation;GO:0009792//embryo development ending in birth or egg hatchi…
ENSG00000169435	11	13	9	15	44	25	0.23	0.17	0.17	0.24	0.62	0.44	0.19	0.433333333	1.189477799	0.010753081	0.02726364	RASSF6	Ras association domain family member 6 [Source:HGNC Symbol;Acc:HGNC:20796]	Environmental Information Processing;Environmental Information Processing	Signal transduction;Signal transduction	ko04390//Hippo signaling pathway;ko04392//Hippo signaling pathway - multiple species	K09854;K09854	-	GO:0005515//protein binding	GO:0006915//apoptotic process;GO:0007165//signal transduction;GO:0042981//regulation of apoptotic process
ENSG00000064489	20	20	51	82	40	50	0.43	0.47	1.02	2.47	0.85	1.03	0.64	1.45	1.17990909	0.010823886	0.02741297	BORCS8-MEF2B	BORCS8-MEF2B readthrough [Source:HGNC Symbol;Acc:HGNC:39979]	Environmental Information Processing;Environmental Information Processing	Signal transduction;Signal transduction	ko04022//cGMP - PKG signaling pathway;ko04371//Apelin signaling pathway	K09261;K09261	GO:0005634//nucleus;GO:0005654//nucleoplasm;GO:0005829//cytosol;GO:0030054//cell junction	GO:0000977//RNA polymerase II regulatory region sequence-specific DNA binding;GO:0003677//DNA binding;GO:0046983//protein dimerization activity	GO:0045944//positive regulation of transcription by RNA polymerase II
ENSG00000119714	2	4	4	11	12	16	0.06	0.06	0.05	0.18	0.2	0.21	0.056666667	0.196666667	1.795180208	0.010842401	0.027444766	GPR68	G protein-coupled receptor 68 [Source:HGNC Symbol;Acc:HGNC:4519]	-	-	-	-	GO:0005886//plasma membrane;GO:0005887//integral component of plasma membrane;GO:0016020//membrane;GO:0016021//integral component of membrane	GO:0004930//G protein-coupled receptor activity	GO:0006954//inflammatory response;GO:0007165//signal transduction;GO:0007186//G protein-coupled receptor signaling pathway;GO:0032024//positive regulation of insulin secretion;GO:0035774//positive regulation of insulin secretion involved in cellular response to glucose stimulus;GO:0045656//negative regulation of monocyte differentiation;GO:0071467//cellular response to pH;GO:2001206//positive reg…
ENSG00000167554	10	2	4	16	20	16	0.22	0.03	0.05	0.51	0.54	0.28	0.1	0.443333333	2.14839184	0.011085521	0.027985641	ZNF610	zinc finger protein 610 [Source:HGNC Symbol;Acc:HGNC:26687]	Human Diseases	Infectious diseases	ko05168//Herpes simplex infection	K09228	GO:0005634//nucleus	GO:0000978//RNA polymerase II proximal promoter sequence-specific DNA binding;GO:0000981//DNA-binding transcription factor activity, RNA polymerase II-specific;GO:0003676//nucleic acid binding;GO:0003677//DNA binding;GO:0046872//metal ion binding	GO:0006355//regulation of transcription, DNA-templated;GO:0006357//regulation of transcription by RNA polymerase II
ENSG00000175318	0	0	1	3	4	11	0	0	0.01	0.04	0.04	0.12	0.003333333	0.066666667	4.321928095	0.011368719	0.028640545	GRAMD2A	GRAM domain containing 2A [Source:HGNC Symbol;Acc:HGNC:27287]	-	-	-	-	GO:0005783//endoplasmic reticulum;GO:0005789//endoplasmic reticulum membrane;GO:0005886//plasma membrane;GO:0016020//membrane;GO:0016021//integral component of membrane;GO:0031227//intrinsic component of endoplasmic reticulum membrane;GO:0031234//extrinsic component of cytoplasmic side of plasma membrane;GO:0044232//organelle membrane contact site	GO:0005515//protein binding;GO:0005546//phosphatidylinositol-4,5-bisphosphate binding;GO:0008289//lipid binding;GO:0035091//phosphatidylinositol binding	GO:0061817//endoplasmic reticulum-plasma membrane tethering;GO:2001256//regulation of store-operated calcium entry
ENSG00000115525	7	6	5	12	27	16	0.13	0.12	0.14	0.3	0.78	0.42	0.13	0.5	1.943416472	0.011579376	0.029102241	ST3GAL5	ST3 beta-galactoside alpha-2,3-sialyltransferase 5 [Source:HGNC Symbol;Acc:HGNC:10872]	Metabolism;Metabolism	Global and overview maps;Glycan biosynthesis and metabolism	ko01100//Metabolic pathways;ko00604//Glycosphingolipid biosynthesis - ganglio series	K03370;K03370	GO:0000139//Golgi membrane;GO:0005794//Golgi apparatus;GO:0005887//integral component of plasma membrane;GO:0016020//membrane;GO:0016021//integral component of membrane	GO:0004513//neolactotetraosylceramide alpha-2,3-sialyltransferase activity;GO:0008373//sialyltransferase activity;GO:0016740//transferase activity;GO:0016757//transferase activity, transferring glycosyl groups;GO:0047291//lactosylceramide alpha-2,3-sialyltransferase activity	GO:0001574//ganglioside biosynthetic process;GO:0005975//carbohydrate metabolic process;GO:0006486//protein glycosylation;GO:0006688//glycosphingolipid biosynthetic process;GO:0097503//sialylation
ENSG00000256500	64	148	45	204	238	284	1.01	2.5	0.62	3.86	3.41	4.23	1.376666667	3.833333333	1.477420174	0.011797927	0.029581552	AL139300.1	novel protein	Human Diseases;Human Diseases;Human Diseases	Neurodegenerative diseases;Neurodegenerative diseases;Infectious diseases	ko05010//Alzheimer disease;ko05016//Huntington disease;ko05132//Salmonella infection	K10407;K10407;K10407	GO:0005737//cytoplasm;GO:0005739//mitochondrion;GO:0005743//mitochondrial inner membrane;GO:0005856//cytoskeleton;GO:0005871//kinesin complex;GO:0005874//microtubule;GO:0016020//membrane;GO:0030424//axon;GO:0030426//growth cone;GO:0031982//vesicle;GO:0043005//neuron projection;GO:0043025//neuronal cell body	GO:0003777//microtubule motor activity;GO:0005515//protein binding;GO:0015631//tubulin binding	GO:0006886//intracellular protein transport;GO:0035418//protein localization to synapse;GO:0097193//intrinsic apoptotic signaling pathway
ENSG00000189157	7	8	1	15	24	15	0.28	0.15	0.01	0.41	0.51	0.36	0.146666667	0.426666667	1.540568381	0.012009075	0.030056414	FAM47E	family with sequence similarity 47 member E [Source:HGNC Symbol;Acc:HGNC:34343]	-	-	-	-	GO:0005737//cytoplasm	GO:0003674//molecular_function	GO:0008150//biological_process
ENSG00000165449	3	0	10	10	24	15	0.03	0	0.09	0.12	0.24	0.15	0.04	0.17	2.087462841	0.012150411	0.030377128	SLC16A9	solute carrier family 16 member 9 [Source:HGNC Symbol;Acc:HGNC:23520]	-	-	-	-	GO:0005886//plasma membrane;GO:0005887//integral component of plasma membrane;GO:0016020//membrane;GO:0016021//integral component of membrane	GO:0005515//protein binding;GO:0008028//monocarboxylic acid transmembrane transporter activity;GO:0015293//symporter activity;GO:0022857//transmembrane transporter activity	GO:0015718//monocarboxylic acid transport;GO:0046415//urate metabolic process;GO:0055085//transmembrane transport
ENSG00000179546	7	4	5	19	12	18	0.1	0.06	0.06	0.32	0.15	0.24	0.073333333	0.236666667	1.690315501	0.012594734	0.031363091	HTR1D	5-hydroxytryptamine receptor 1D [Source:HGNC Symbol;Acc:HGNC:5289]	Environmental Information Processing;Environmental Information Processing;Organismal Systems;Organismal Systems	Signaling molecules and interaction;Signal transduction;Nervous system;Sensory system	ko04080//Neuroactive ligand-receptor interaction;ko04024//cAMP signaling pathway;ko04726//Serotonergic synapse;ko04742//Taste transduction	K04153;K04153;K04153;K04153	GO:0005886//plasma membrane;GO:0005887//integral component of plasma membrane;GO:0016020//membrane;GO:0016021//integral component of membrane;GO:0030425//dendrite;GO:0045202//synapse	GO:0004930//G protein-coupled receptor activity;GO:0004993//G protein-coupled serotonin receptor activity;GO:0030594//neurotransmitter receptor activity;GO:0051378//serotonin binding	GO:0006939//smooth muscle contraction;GO:0007165//signal transduction;GO:0007186//G protein-coupled receptor signaling pathway;GO:0007187//G protein-coupled receptor signaling pathway, coupled to cyclic nucleotide second messenger;GO:0007193//adenylate cyclase-inhibiting G protein-coupled receptor signaling pathway;GO:0007198//adenylate cyclase-inhibiting serotonin receptor signaling pathway;GO:0…
ENSG00000267120	13	7	14	0	4	3	0.27	0.16	0.25	0	0.07	0.05	0.226666667	0.04	-2.502500341	0.012770916	0.031744586	AD000671.2	novel transcript	Human Diseases;Genetic Information Processing	Infectious diseases;Transcription	ko05131//Shigellosis;ko03040//Spliceosome	K12836;K12836	GO:0089701//U2AF	GO:0003723//RNA binding;GO:0046872//metal ion binding	GO:0000398//mRNA splicing, via spliceosome
ENSG00000268107	7	7	8	0	0	2	0.11	0.13	0.12	0	0	0.03	0.12	0.01	-3.584962501	0.012774996	0.031749014	AC003005.1	novel transcript	Human Diseases	Infectious diseases	ko05168//Herpes simplex infection	K09228	-	-	GO:0006355//regulation of transcription, DNA-templated
ENSG00000167286	12	9	11	19	29	27	0.68	0.54	0.54	1.28	1.49	1.43	0.586666667	1.4	1.254813899	0.01286648	0.031947634	CD3D	CD3d molecule [Source:HGNC Symbol;Acc:HGNC:1673]	Human Diseases;Human Diseases;Human Diseases;Organismal Systems;Human Diseases;Human Diseases;Organismal Systems;Organismal Systems;Human Diseases;Organismal Systems;Human Diseases	Infectious diseases;Infectious diseases;Infectious disease: viral;Immune system;Infectious diseases;Immune diseases;Immune system;Immune system;Infectious diseases;Immune system;Cancer: overview	ko05169//Epstein-Barr virus infection;ko05166//HTLV-I infection;ko05170//Human immunodeficiency virus 1 infection;ko04640//Hematopoietic cell lineage;ko05162//Measles;ko05340//Primary immunodeficiency;ko04659//Th17 cell differentiation;ko04660//T cell receptor signaling pathway;ko05142//Chagas disease (American trypanosomiasis);ko04658//Th1 and Th2 cell differentiation;ko05235//PD-L1 expression a…	K06450;K06450;K06450;K06450;K06450;K06450;K06450;K06450;K06450;K06450;K06450	GO:0005737//cytoplasm;GO:0005886//plasma membrane;GO:0009897//external side of plasma membrane;GO:0016020//membrane;GO:0016021//integral component of membrane;GO:0030665//clathrin-coated vesicle membrane;GO:0042101//T cell receptor complex;GO:0042105//alpha-beta T cell receptor complex	GO:0004888//transmembrane signaling receptor activity;GO:0005515//protein binding;GO:0042802//identical protein binding;GO:0046982//protein heterodimerization activity	GO:0002250//adaptive immune response;GO:0002376//immune system process;GO:0007166//cell surface receptor signaling pathway;GO:0045059//positive thymic T cell selection;GO:0050776//regulation of immune response;GO:0050852//T cell receptor signaling pathway;GO:0061024//membrane organization
ENSG00000140795	9	4	7	17	23	16	0.04	0.02	0.03	0.1	0.1	0.2	0.03	0.133333333	2.152003093	0.013070641	0.032355692	MYLK3	myosin light chain kinase 3 [Source:HGNC Symbol;Acc:HGNC:29826]	Environmental Information Processing;Cellular Processes;Cellular Processes;Environmental Information Processing;Organismal Systems;Environmental Information Processing;Organismal Systems;Organismal Systems;Organismal Systems	Signal transduction;Cell motility;Cellular community - eukaryotes;Signal transduction;Endocrine system;Signal transduction;Circulatory system;Immune system;Digestive system	ko04020//Calcium signaling pathway;ko04810//Regulation of actin cytoskeleton;ko04510//Focal adhesion;ko04022//cGMP - PKG signaling pathway;ko04921//Oxytocin signaling pathway;ko04371//Apelin signaling pathway;ko04270//Vascular smooth muscle contraction;ko04611//Platelet activation;ko04971//Gastric acid secretion	K00907;K00907;K00907;K00907;K00907;K00907;K00907;K00907;K00907	GO:0005737//cytoplasm;GO:0005829//cytosol;GO:0015629//actin cytoskeleton	GO:0000166//nucleotide binding;GO:0004672//protein kinase activity;GO:0004674//protein serine/threonine kinase activity;GO:0004683//calmodulin-dependent protein kinase activity;GO:0004687//myosin light chain kinase activity;GO:0005524//ATP binding;GO:0016301//kinase activity;GO:0016740//transferase activity	GO:0002528//regulation of vascular permeability involved in acute inflammatory response;GO:0006468//protein phosphorylation;GO:0016310//phosphorylation;GO:0045214//sarcomere organization;GO:0048769//sarcomerogenesis;GO:0055003//cardiac myofibril assembly;GO:0060298//positive regulation of sarcomere organization;GO:0071347//cellular response to interleukin-1
ENSG00000178115	0	0	2	5	12	5	0	0	0.03	0.12	0.24	0.09	0.01	0.15	3.906890596	0.013459166	0.033162943	GOLGA8Q	golgin A8 family member Q [Source:HGNC Symbol;Acc:HGNC:44408]	-	-	-	-	GO:0000137//Golgi cis cisterna;GO:0005794//Golgi apparatus;GO:0005801//cis-Golgi network;GO:0032580//Golgi cisterna membrane	-	GO:0007030//Golgi organization
ENSG00000101098	20	14	19	28	38	39	0.15	0.11	0.12	0.25	0.41	0.27	0.126666667	0.31	1.291231298	0.013490312	0.033221907	RIMS4	regulating synaptic membrane exocytosis 4 [Source:HGNC Symbol;Acc:HGNC:16183]	-	-	-	-	GO:0016020//membrane;GO:0030054//cell junction;GO:0045202//synapse;GO:0048786//presynaptic active zone;GO:0097060//synaptic membrane	GO:0005515//protein binding;GO:0017137//Rab GTPase binding;GO:0044325//ion channel binding	GO:0006836//neurotransmitter transport;GO:0006887//exocytosis;GO:0042391//regulation of membrane potential;GO:2000300//regulation of synaptic vesicle exocytosis
ENSG00000138613	23	8	12	27	24	46	0.43	0.09	0.11	0.31	0.47	0.61	0.21	0.463333333	1.141661149	0.014075587	0.034448278	APH1B	aph-1 homolog B, gamma-secretase subunit [Source:HGNC Symbol;Acc:HGNC:24080]	Human Diseases;Environmental Information Processing	Neurodegenerative diseases;Signal transduction	ko05010//Alzheimer disease;ko04330//Notch signaling pathway	K06172;K06172	GO:0005783//endoplasmic reticulum;GO:0005886//plasma membrane;GO:0005887//integral component of plasma membrane;GO:0010008//endosome membrane;GO:0016020//membrane;GO:0016021//integral component of membrane;GO:0030133//transport vesicle;GO:0070765//gamma-secretase complex	GO:0004175//endopeptidase activity;GO:0005515//protein binding;GO:0008233//peptidase activity;GO:0030674//protein binding, bridging;GO:0061133//endopeptidase activator activity	GO:0007219//Notch signaling pathway;GO:0007220//Notch receptor processing;GO:0007626//locomotory behavior;GO:0010950//positive regulation of endopeptidase activity;GO:0016485//protein processing;GO:0031293//membrane protein intracellular domain proteolysis;GO:0034205//amyloid-beta formation;GO:0035333//Notch receptor processing, ligand-dependent;GO:0042987//amyloid precursor protein catabolic pro…
ENSG00000035664	8	0	6	14	11	24	0.08	0	0.12	0.24	0.14	0.37	0.066666667	0.25	1.906890596	0.014130618	0.034563753	DAPK2	death associated protein kinase 2 [Source:HGNC Symbol;Acc:HGNC:2675]	Human Diseases;Cellular Processes;Human Diseases	Cancers;Transport and catabolism;Cancers	ko05200//Pathways in cancer;ko04140//Autophagy - animal;ko05219//Bladder cancer	K08803;K08803;K08803	GO:0005634//nucleus;GO:0005737//cytoplasm;GO:0005794//Golgi apparatus;GO:0016020//membrane;GO:0016021//integral component of membrane;GO:0031410//cytoplasmic vesicle;GO:0034423//autophagosome lumen;GO:0043231//intracellular membrane-bounded organelle	GO:0000166//nucleotide binding;GO:0004672//protein kinase activity;GO:0004674//protein serine/threonine kinase activity;GO:0005515//protein binding;GO:0005516//calmodulin binding;GO:0005524//ATP binding;GO:0016301//kinase activity;GO:0016740//transferase activity;GO:0042802//identical protein binding	GO:0006468//protein phosphorylation;GO:0006915//apoptotic process;GO:0010506//regulation of autophagy;GO:0016310//phosphorylation;GO:0035556//intracellular signal transduction;GO:0042981//regulation of apoptotic process;GO:0043065//positive regulation of apoptotic process;GO:0043276//anoikis;GO:0046777//protein autophosphorylation;GO:0090023//positive regulation of neutrophil chemotaxis;GO:200042…
ENSG00000188993	2	0	0	5	12	5	0.02	0	0	0.07	0.13	0.06	0.006666667	0.086666667	3.700439718	0.014144091	0.034585294	LRRC66	leucine rich repeat containing 66 [Source:HGNC Symbol;Acc:HGNC:34299]	-	-	-	-	GO:0016020//membrane;GO:0016021//integral component of membrane	GO:0005515//protein binding	-
ENSG00000101955	0	0	3	6	11	7	0	0	0.06	0.16	0.21	0.14	0.02	0.17	3.087462841	0.014174535	0.034641341	SRPX	sushi repeat containing protein X-linked [Source:HGNC Symbol;Acc:HGNC:11309]	-	-	-	-	GO:0005776//autophagosome;GO:0005783//endoplasmic reticulum;GO:0009986//cell surface;GO:0016020//membrane;GO:0062023//collagen-containing extracellular matrix	GO:0005201//extracellular matrix structural constituent;GO:0005515//protein binding	GO:0001845//phagolysosome assembly;GO:0006914//autophagy;GO:0007155//cell adhesion;GO:0034976//response to endoplasmic reticulum stress;GO:0060244//negative regulation of cell proliferation involved in contact inhibition;GO:2001241//positive regulation of extrinsic apoptotic signaling pathway in absence of ligand
ENSG00000104213	35	29	35	47	61	57	0.91	0.82	0.77	1.86	1.62	1.7	0.833333333	1.726666667	1.051024003	0.014684694	0.03576158	PDGFRL	platelet derived growth factor receptor like [Source:HGNC Symbol;Acc:HGNC:8805]	-	-	-	-	GO:0005575//cellular_component;GO:0005576//extracellular region	GO:0004992//platelet activating factor receptor activity;GO:0005019//platelet-derived growth factor beta-receptor activity	GO:0007186//G protein-coupled receptor signaling pathway;GO:0008150//biological_process;GO:0035791//platelet-derived growth factor receptor-beta signaling pathway
ENSG00000183979	28	13	19	2	11	8	1.89	0.93	1.16	0.21	0.71	0.48	1.326666667	0.466666667	-1.507341604	0.014722953	0.035842113	NPB	neuropeptide B [Source:HGNC Symbol;Acc:HGNC:30099]	Environmental Information Processing	Signaling molecules and interaction	ko04080//Neuroactive ligand-receptor interaction	K05267	GO:0005576//extracellular region	GO:0001664//G protein-coupled receptor binding;GO:0005515//protein binding	GO:0007186//G protein-coupled receptor signaling pathway;GO:0007218//neuropeptide signaling pathway;GO:0007631//feeding behavior
ENSG00000165799	8	24	31	35	46	44	0.24	0.75	0.79	1.22	1.22	1.2	0.593333333	1.213333333	1.032061209	0.014795069	0.035998642	RNASE7	ribonuclease A family member 7 [Source:HGNC Symbol;Acc:HGNC:19278]	-	-	-	-	GO:0005576//extracellular region;GO:0005615//extracellular space;GO:0005737//cytoplasm	GO:0001530//lipopolysaccharide binding;GO:0003676//nucleic acid binding;GO:0004518//nuclease activity;GO:0004519//endonuclease activity;GO:0004540//ribonuclease activity;GO:0016787//hydrolase activity;GO:0042834//peptidoglycan binding	GO:0019730//antimicrobial humoral response;GO:0019731//antibacterial humoral response;GO:0042742//defense response to bacterium;GO:0045087//innate immune response;GO:0050829//defense response to Gram-negative bacterium;GO:0050830//defense response to Gram-positive bacterium;GO:0050832//defense response to fungus;GO:0051673//membrane disruption in other organism;GO:0061844//antimicrobial humoral i…
ENSG00000146122	1	9	1	10	12	24	0.01	0.06	0.01	0.08	0.08	0.15	0.026666667	0.103333333	1.95419631	0.014869539	0.03614164	DAAM2	dishevelled associated activator of morphogenesis 2 [Source:HGNC Symbol;Acc:HGNC:18143]	Environmental Information Processing	Signal transduction	ko04310//Wnt signaling pathway	K04512	GO:0070062//extracellular exosome	GO:0003779//actin binding;GO:0017048//Rho GTPase binding	GO:0007368//determination of left/right symmetry;GO:0016043//cellular component organization;GO:0016055//Wnt signaling pathway;GO:0021516//dorsal spinal cord development;GO:0030036//actin cytoskeleton organization;GO:0048715//negative regulation of oligodendrocyte differentiation;GO:0060828//regulation of canonical Wnt signaling pathway;GO:0090263//positive regulation of canonical Wnt signaling p…
ENSG00000258677	2	18	19	42	19	35	0.12	0.98	0.85	2.56	0.9	1.69	0.65	1.716666667	1.401098308	0.014927908	0.03625799	AC022826.2	novel protein, UBE2W-STAU2 readthrough	Genetic Information Processing	Folding, sorting and degradation	ko04120//Ubiquitin mediated proteolysis	K10688	-	-	-
ENSG00000255073	15	4	0	0	1	0	0.32	0.1	0	0	0.02	0	0.14	0.006666667	-4.392317423	0.014952255	0.036285226	ZFP91-CNTF	ZFP91-CNTF readthrough (NMD candidate) [Source:HGNC Symbol;Acc:HGNC:33441]	-	-	-	-	-	-	-
ENSG00000125954	0	0	5	7	16	7	0	0	0.09	0.22	0.4	0.17	0.03	0.263333333	3.133855747	0.015106726	0.036634342	CHURC1-FNTB	CHURC1-FNTB readthrough [Source:HGNC Symbol;Acc:HGNC:42960]	Metabolism	Metabolism of terpenoids and polyketides	ko00900//Terpenoid backbone biosynthesis	K05954	GO:0005965//protein farnesyltransferase complex	GO:0003824//catalytic activity;GO:0004659//prenyltransferase activity;GO:0004660//protein farnesyltransferase activity;GO:0008270//zinc ion binding;GO:0016740//transferase activity;GO:0046872//metal ion binding	GO:0007275//multicellular organism development;GO:0018215//protein phosphopantetheinylation;GO:0018343//protein farnesylation;GO:0045893//positive regulation of transcription, DNA-templated
ENSG00000185437	6	7	13	12	35	21	0.26	0.36	0.54	0.58	1.95	0.98	0.386666667	1.17	1.597346225	0.015426085	0.037304011	SH3BGR	SH3 domain binding glutamate rich protein [Source:HGNC Symbol;Acc:HGNC:10822]	-	-	-	-	GO:0005829//cytosol	GO:0017124//SH3 domain binding	GO:0065003//protein-containing complex assembly
ENSG00000205236	40	25	36	11	21	17	0.45	0.3	0.35	0.15	0.22	0.17	0.366666667	0.18	-1.026472211	0.015484617	0.037419352	AC105052.1	novel protein, UPK3BL-RASA4 readthrough	-	-	-	-	-	-	-
ENSG00000196381	34	48	37	15	27	20	0.51	0.65	0.48	0.22	0.32	0.24	0.546666667	0.26	-1.072149786	0.016025297	0.038611098	ZNF781	zinc finger protein 781 [Source:HGNC Symbol;Acc:HGNC:26745]	-	-	-	-	GO:0005634//nucleus	GO:0003677//DNA binding;GO:0046872//metal ion binding	-
ENSG00000267706	3	0	0	2	18	7	0.03	0	0	0.04	0.21	0.08	0.01	0.11	3.459431619	0.016101587	0.038755784	AC020922.1	novel transcript	-	-	-	-	-	-	-
ENSG00000231213	8	11	4	16	21	25	0.29	0.42	0.13	0.69	0.69	0.85	0.28	0.743333333	1.408582477	0.016115042	0.038779979	PLSCR5	phospholipid scramblase family member 5 [Source:HGNC Symbol;Acc:HGNC:19952]	-	-	-	-	GO:0005886//plasma membrane	GO:0017128//phospholipid scramblase activity	GO:0017121//phospholipid scrambling
ENSG00000110244	16	17	27	27	66	28	0.43	0.49	0.64	0.87	1.61	0.71	0.52	1.063333333	1.032010395	0.016590233	0.039771068	APOA4	apolipoprotein A4 [Source:HGNC Symbol;Acc:HGNC:602]	Organismal Systems;Organismal Systems;Organismal Systems	Digestive system;Digestive system;Digestive system	ko04979//Cholesterol metabolism;ko04975//Fat digestion and absorption;ko04977//Vitamin digestion and absorption	K08760;K08760;K08760	GO:0005576//extracellular region;GO:0005615//extracellular space;GO:0005769//early endosome;GO:0005788//endoplasmic reticulum lumen;GO:0005829//cytosol;GO:0009986//cell surface;GO:0034361//very-low-density lipoprotein particle;GO:0034364//high-density lipoprotein particle;GO:0042627//chylomicron;GO:0062023//collagen-containing extracellular matrix;GO:0070062//extracellular exosome;GO:0072562//blo…	GO:0005319//lipid transporter activity;GO:0005507//copper ion binding;GO:0005515//protein binding;GO:0005543//phospholipid binding;GO:0008289//lipid binding;GO:0015485//cholesterol binding;GO:0016209//antioxidant activity;GO:0031210//phosphatidylcholine binding;GO:0042802//identical protein binding;GO:0042803//protein homodimerization activity;GO:0060228//phosphatidylcholine-sterol O-acyltransfer…	GO:0001523//retinoid metabolic process;GO:0002227//innate immune response in mucosa;GO:0006695//cholesterol biosynthetic process;GO:0006869//lipid transport;GO:0006982//response to lipid hydroperoxide;GO:0007159//leukocyte cell-cell adhesion;GO:0008203//cholesterol metabolic process;GO:0010873//positive regulation of cholesterol esterification;GO:0010898//positive regulation of triglyceride catab…
ENSG00000170498	0	1	2	4	8	11	0	0.1	0.12	0.27	0.44	0.61	0.073333333	0.44	2.584962501	0.016742818	0.040074258	KISS1	KiSS-1 metastasis suppressor [Source:HGNC Symbol;Acc:HGNC:6341]	Environmental Information Processing;Organismal Systems	Signaling molecules and interaction;Endocrine system	ko04080//Neuroactive ligand-receptor interaction;ko04929//GnRH secretion	K23140;K23140	GO:0005576//extracellular region;GO:0043005//neuron projection	GO:0005515//protein binding;GO:0031773//kisspeptin receptor binding	GO:0007010//cytoskeleton organization;GO:0007186//G protein-coupled receptor signaling pathway;GO:0007204//positive regulation of cytosolic calcium ion concentration
ENSG00000118094	10	4	8	21	17	19	0.15	0.08	0.15	0.58	0.36	0.36	0.126666667	0.433333333	1.7744403	0.017302003	0.041248286	TREH	trehalase [Source:HGNC Symbol;Acc:HGNC:12266]	Metabolism;Metabolism	Global and overview maps;Carbohydrate metabolism	ko01100//Metabolic pathways;ko00500//Starch and sucrose metabolism	K01194;K01194	GO:0005886//plasma membrane;GO:0016020//membrane;GO:0031225//anchored component of membrane;GO:0046658//anchored component of plasma membrane;GO:0070062//extracellular exosome	GO:0003824//catalytic activity;GO:0004555//alpha,alpha-trehalase activity;GO:0016787//hydrolase activity;GO:0016798//hydrolase activity, acting on glycosyl bonds	GO:0005975//carbohydrate metabolic process;GO:0005991//trehalose metabolic process;GO:0005993//trehalose catabolic process;GO:0008152//metabolic process;GO:0009887//animal organ morphogenesis
ENSG00000086967	2	3	0	6	10	12	0.02	0.04	0	0.08	0.1	0.12	0.02	0.1	2.321928095	0.017496522	0.041619976	MYBPC2	myosin binding protein C2 [Source:HGNC Symbol;Acc:HGNC:7550]	-	-	-	-	GO:0005829//cytosol;GO:0032982//myosin filament	GO:0003779//actin binding;GO:0005515//protein binding;GO:0008307//structural constituent of muscle	GO:0006936//muscle contraction;GO:0007155//cell adhesion;GO:0030049//muscle filament sliding
ENSG00000133019	0	2	3	7	8	12	0	0.01	0.01	0.04	0.03	0.05	0.006666667	0.04	2.584962501	0.017581295	0.04181309	CHRM3	cholinergic receptor muscarinic 3 [Source:HGNC Symbol;Acc:HGNC:1952]	Human Diseases;Environmental Information Processing;Environmental Information Processing;Cellular Processes;Organismal Systems;Organismal Systems;Organismal Systems;Organismal Systems;Organismal Systems;Organismal Systems	Neurodegenerative diseases;Signaling molecules and interaction;Signal transduction;Cell motility;Nervous system;Digestive system;Digestive system;Endocrine system;Sensory system;Digestive system	ko05010//Alzheimer disease;ko04080//Neuroactive ligand-receptor interaction;ko04020//Calcium signaling pathway;ko04810//Regulation of actin cytoskeleton;ko04725//Cholinergic synapse;ko04972//Pancreatic secretion;ko04970//Salivary secretion;ko04911//Insulin secretion;ko04742//Taste transduction;ko04971//Gastric acid secretion	K04131;K04131;K04131;K04131;K04131;K04131;K04131;K04131;K04131;K04131	GO:0005783//endoplasmic reticulum;GO:0005789//endoplasmic reticulum membrane;GO:0005886//plasma membrane;GO:0005887//integral component of plasma membrane;GO:0009925//basal plasma membrane;GO:0016020//membrane;GO:0016021//integral component of membrane;GO:0016323//basolateral plasma membrane;GO:0030054//cell junction;GO:0030425//dendrite;GO:0032279//asymmetric synapse;GO:0043679//axon terminus;GO…	GO:0004435//phosphatidylinositol phospholipase C activity;GO:0004930//G protein-coupled receptor activity;GO:0004993//G protein-coupled serotonin receptor activity;GO:0005515//protein binding;GO:0016907//G protein-coupled acetylcholine receptor activity;GO:0030594//neurotransmitter receptor activity;GO:0038023//signaling receptor activity;GO:0042166//acetylcholine binding	GO:0003056//regulation of vascular smooth muscle contraction;GO:0003063//negative regulation of heart rate by acetylcholine;GO:0006464//cellular protein modification process;GO:0007165//signal transduction;GO:0007186//G protein-coupled receptor signaling pathway;GO:0007187//G protein-coupled receptor signaling pathway, coupled to cyclic nucleotide second messenger;GO:0007197//adenylate cyclase-in…
ENSG00000137101	7	3	14	0	1	2	0.2	0.09	0.43	0	0.03	0.05	0.24	0.026666667	-3.169925001	0.017880461	0.042444201	CD72	CD72 molecule [Source:HGNC Symbol;Acc:HGNC:1696]	Organismal Systems	Immune system	ko04662//B cell receptor signaling pathway	K06504	GO:0005886//plasma membrane;GO:0005887//integral component of plasma membrane;GO:0016020//membrane;GO:0016021//integral component of membrane	GO:0004888//transmembrane signaling receptor activity;GO:0005102//signaling receptor binding;GO:0005515//protein binding;GO:0030246//carbohydrate binding	GO:0007155//cell adhesion
ENSG00000162896	0	0	0	1	2	36	0	0	0	0.01	0.02	0.31	0.001	0.113333333	6.824428435	0.018253444	0.043218172	PIGR	polymeric immunoglobulin receptor [Source:HGNC Symbol;Acc:HGNC:8968]	Organismal Systems	Immune system	ko04672//Intestinal immune network for IgA production	K13073	GO:0005576//extracellular region;GO:0005615//extracellular space;GO:0005886//plasma membrane;GO:0005887//integral component of plasma membrane;GO:0016020//membrane;GO:0016021//integral component of membrane;GO:0035577//azurophil granule membrane;GO:0043235//receptor complex;GO:0070062//extracellular exosome;GO:0071751//secretory IgA immunoglobulin complex	GO:0001792//polymeric immunoglobulin receptor activity;GO:0004888//transmembrane signaling receptor activity	GO:0001580//detection of chemical stimulus involved in sensory perception of bitter taste;GO:0001895//retina homeostasis;GO:0002415//immunoglobulin transcytosis in epithelial cells mediated by polymeric immunoglobulin receptor;GO:0007173//epidermal growth factor receptor signaling pathway;GO:0038093//Fc receptor signaling pathway;GO:0043113//receptor clustering;GO:0043312//neutrophil degranulation
ENSG00000255641	0	5	0	5	10	16	0	0.23	0	0.25	0.34	0.6	0.076666667	0.396666667	2.371255807	0.018508308	0.043769091	AC068775.1	novel protein	Organismal Systems	Immune system	ko04612//Antigen processing and presentation	K06541	GO:0016020//membrane;GO:0016021//integral component of membrane	-	-
ENSG00000137270	9	12	21	10	38	51	0.13	0.18	0.26	0.17	0.49	0.68	0.19	0.446666667	1.233199176	0.019267936	0.045371292	GCM1	glial cells missing transcription factor 1 [Source:HGNC Symbol;Acc:HGNC:4197]	Organismal Systems	Endocrine system	ko04928//Parathyroid hormone synthesis, secretion and action	K21598	GO:0000785//chromatin;GO:0005634//nucleus;GO:0005667//transcription factor complex	GO:0000978//RNA polymerase II proximal promoter sequence-specific DNA binding;GO:0000981//DNA-binding transcription factor activity, RNA polymerase II-specific;GO:0001228//DNA-binding transcription activator activity, RNA polymerase II-specific;GO:0003677//DNA binding;GO:0003700//DNA-binding transcription factor activity;GO:0005515//protein binding;GO:0008134//transcription factor binding;GO:0008…	GO:0006355//regulation of transcription, DNA-templated;GO:0006357//regulation of transcription by RNA polymerase II;GO:0006366//transcription by RNA polymerase II;GO:0007275//multicellular organism development;GO:0009653//anatomical structure morphogenesis;GO:0042063//gliogenesis;GO:0045893//positive regulation of transcription, DNA-templated;GO:0045944//positive regulation of transcription by RN…
ENSG00000184574	12	11	12	22	40	17	0.18	0.17	0.15	0.39	0.54	0.24	0.166666667	0.39	1.22650853	0.019474974	0.045765194	LPAR5	lysophosphatidic acid receptor 5 [Source:HGNC Symbol;Acc:HGNC:13307]	Human Diseases;Environmental Information Processing;Human Diseases;Environmental Information Processing;Environmental Information Processing;Cellular Processes	Cancers;Signal transduction;Infectious diseases;Signal transduction;Signal transduction;Cell motility	ko05200//Pathways in cancer;ko04151//PI3K-Akt signaling pathway;ko05130//Pathogenic Escherichia coli infection;ko04072//Phospholipase D signaling pathway;ko04015//Rap1 signaling pathway;ko04810//Regulation of actin cytoskeleton	K08390;K08390;K08390;K08390;K08390;K08390	GO:0005575//cellular_component;GO:0005886//plasma membrane;GO:0016020//membrane;GO:0016021//integral component of membrane	GO:0003674//molecular_function;GO:0004930//G protein-coupled receptor activity	GO:0007165//signal transduction;GO:0007186//G protein-coupled receptor signaling pathway;GO:0008150//biological_process;GO:0032793//positive regulation of CREB transcription factor activity;GO:0048266//behavioral response to pain
ENSG00000005001	0	1	0	0	6	12	0	0.05	0	0	0.16	0.32	0.016666667	0.16	3.263034406	0.020180626	0.047202327	PRSS22	serine protease 22 [Source:HGNC Symbol;Acc:HGNC:14368]	-	-	-	-	GO:0005576//extracellular region;GO:0005615//extracellular space	GO:0004252//serine-type endopeptidase activity;GO:0008233//peptidase activity;GO:0008236//serine-type peptidase activity;GO:0016504//peptidase activator activity;GO:0016787//hydrolase activity	GO:0006508//proteolysis;GO:0010952//positive regulation of peptidase activity
ENSG00000103599	1	3	3	8	13	9	0.01	0.04	0.11	0.25	0.36	0.31	0.053333333	0.306666667	2.523561956	0.02051779	0.047906057	IQCH	IQ motif containing H [Source:HGNC Symbol;Acc:HGNC:25721]	-	-	-	-	GO:0005575//cellular_component	GO:0003674//molecular_function;GO:0005515//protein binding	GO:0008150//biological_process
ENSG00000069122	1	0	0	0	2	17	0.01	0	0	0	0.01	0.11	0.003333333	0.04	3.584962501	0.020576826	0.048019546	ADGRF5	adhesion G protein-coupled receptor F5 [Source:HGNC Symbol;Acc:HGNC:19030]	-	-	-	-	GO:0005886//plasma membrane;GO:0009986//cell surface;GO:0016020//membrane;GO:0016021//integral component of membrane;GO:0031410//cytoplasmic vesicle;GO:0045177//apical part of cell	GO:0004888//transmembrane signaling receptor activity;GO:0004930//G protein-coupled receptor activity;GO:0005515//protein binding	GO:0003094//glomerular filtration;GO:0006112//energy reserve metabolic process;GO:0007165//signal transduction;GO:0007166//cell surface receptor signaling pathway;GO:0007186//G protein-coupled receptor signaling pathway;GO:0019216//regulation of lipid metabolic process;GO:0042593//glucose homeostasis;GO:0043031//negative regulation of macrophage activation;GO:0043129//surfactant homeostasis;GO:00…
ENSG00000168389	7	8	8	14	18	26	0.23	0.16	0.19	0.31	0.4	0.49	0.193333333	0.4	1.0489096	0.021082133	0.049107504	MFSD2A	major facilitator superfamily domain containing 2A [Source:HGNC Symbol;Acc:HGNC:25897]	-	-	-	-	GO:0005783//endoplasmic reticulum;GO:0005789//endoplasmic reticulum membrane;GO:0005886//plasma membrane;GO:0005887//integral component of plasma membrane;GO:0016020//membrane;GO:0016021//integral component of membrane	GO:0005324//long-chain fatty acid transporter activity;GO:0005515//protein binding;GO:0005548//phospholipid transporter activity;GO:0015245//fatty acid transmembrane transporter activity;GO:0015293//symporter activity;GO:0051978//lysophospholipid transporter activity;GO:1901480//oleate transmembrane transporter activity	GO:0003406//retinal pigment epithelium development;GO:0006656//phosphatidylcholine biosynthetic process;GO:0006869//lipid transport;GO:0007420//brain development;GO:0008594//photoreceptor cell morphogenesis;GO:0008643//carbohydrate transport;GO:0009267//cellular response to starvation;GO:0010867//positive regulation of triglyceride biosynthetic process;GO:0015711//organic anion transport;GO:00159…
ENSG00000198535	5	5	10	0	0	2	0.06	0.06	0.1	0	0	0.02	0.073333333	0.006666667	-3.459431619	0.02148	0.049883645	C2CD4A	C2 calcium dependent domain containing 4A [Source:HGNC Symbol;Acc:HGNC:33627]	-	-	-	-	GO:0005634//nucleus	-	GO:0002528//regulation of vascular permeability involved in acute inflammatory response;GO:0002675//positive regulation of acute inflammatory response;GO:0030155//regulation of cell adhesion
