# Supplementary material for: Elevated expression of HIGD1A drives hepatocellular carcinoma progression by regulating polyamine metabolism through c-Myc–ODC1 nexus
Source: Cancer Metab. 2024 Feb 23;12:7. doi: 10.1186/s40170-024-00334-6 (PMC10893642; doi:10.1186/s40170-024-00334-6)
Supplement: Supplementary file 3 — Supplementary Material 3. [file 40170_2024_334_MOESM3_ESM.xls]

NAME	GS<br> follow link to MSigDB	GS DETAILS	SIZE	ES	NES	NOM p-val	FDR q-val	FWER p-val	RANK AT MAX	LEADING EDGE
HALLMARK_G2M_CHECKPOINT	HALLMARK_G2M_CHECKPOINT	Details ...	189	-0.574171	-2.2408755	0.0	0.0	0.0	3632	tags=59%, list=21%, signal=73%
HALLMARK_MYC_TARGETS_V1	HALLMARK_MYC_TARGETS_V1	Details ...	193	-0.5690948	-2.2219803	0.0	0.0	0.0	4265	tags=56%, list=24%, signal=74%
HALLMARK_MYC_TARGETS_V2	HALLMARK_MYC_TARGETS_V2	Details ...	58	-0.66017467	-2.201341	0.0	0.0	0.0	3786	tags=57%, list=22%, signal=72%
HALLMARK_E2F_TARGETS	HALLMARK_E2F_TARGETS	Details ...	194	-0.5062523	-1.9687346	0.0	0.0	0.0	3421	tags=52%, list=20%, signal=63%
HALLMARK_WNT_BETA_CATENIN_SIGNALING	HALLMARK_WNT_BETA_CATENIN_SIGNALING	Details ...	42	-0.54321396	-1.6540616	0.0034602077	0.0030167035	0.012	1815	tags=38%, list=10%, signal=42%
HALLMARK_MITOTIC_SPINDLE	HALLMARK_MITOTIC_SPINDLE	Details ...	197	-0.34273306	-1.3544523	0.0	0.04309863	0.178	3135	tags=34%, list=18%, signal=41%
HALLMARK_UNFOLDED_PROTEIN_RESPONSE	HALLMARK_UNFOLDED_PROTEIN_RESPONSE	Details ...	106	-0.36024806	-1.3031874	0.042105265	0.06232013	0.288	2765	tags=33%, list=16%, signal=39%
HALLMARK_MTORC1_SIGNALING	HALLMARK_MTORC1_SIGNALING	Details ...	194	-0.30736396	-1.1982726	0.053435113	0.13989487	0.591	2432	tags=25%, list=14%, signal=28%
HALLMARK_SPERMATOGENESIS	HALLMARK_SPERMATOGENESIS	Details ...	132	-0.3089334	-1.1477515	0.10650887	0.1853355	0.748	2684	tags=20%, list=15%, signal=23%
HALLMARK_HEDGEHOG_SIGNALING	HALLMARK_HEDGEHOG_SIGNALING	Details ...	35	-0.35151315	-1.0457443	0.36610168	0.37407157	0.948	1258	tags=17%, list=7%, signal=18%
HALLMARK_TGF_BETA_SIGNALING	HALLMARK_TGF_BETA_SIGNALING	Details ...	54	-0.3216036	-1.0440811	0.32333332	0.3438085	0.949	3908	tags=43%, list=22%, signal=55%
HALLMARK_REACTIVE_OXIGEN_SPECIES_PATHWAY	HALLMARK_REACTIVE_OXIGEN_SPECIES_PATHWAY	Details ...	46	-0.28880998	-0.9052446	0.669145	0.752711	1.0	2922	tags=33%, list=17%, signal=39%
